# Supplementary material for: Untargeted Metabolomics Approach Reveals Diverse Responses of Pastinaca Sativa to Ozone and Wounding Stresses
Source: Metabolites. 2019 Jul 23;9(7):153. doi: 10.3390/metabo9070153 (PMC6681050; doi:10.3390/metabo9070153)
Supplement: Supplementary file 1 [file metabolites-09-00153-s001.zip]

Archive with 1 entries (1 files):
- metabolites-510385-SI.xlsx
