# Supplementary material for: Untargeted Metabolomics Approach Reveals Diverse Responses of Pastinaca Sativa to Ozone and Wounding Stresses
Source: Metabolites. 2019 Jul 23;9(7):153. doi: 10.3390/metabo9070153 (PMC6681050; doi:10.3390/metabo9070153)
Supplement: Supplementary file 1 [file metabolites-09-00153-s001.zip › metabolites-510385-SI.xlsx]

## Sheet: Readme
Legend
The XCMS_output all time Tab shows all the metabolic features detetected with the XCMS software according to the parameters describes in the material and methods section
MTBA_input TX describes the formated dataset at Tx for Metaboanalyst analysis (PCA and ANOVA)
MTBA_ANOVA_Output Tx described the list af DAMFs at Tx

## Sheet: XCMS_output all time
featureidx	name	mzmed	mzmin	mzmax	rtmed	rtmin	rtmax	npeaks	O3_T0	O3_T1	O3_T2	O3_T3	MS_T0	MS_T1	MS_T2	MS_T3	CTL_T0	CTL_T1	CTL_T2	CTL_T3	CV	pvalue	qvalue	O3_T0.mean	O3_T1.mean	O3_T2.mean	O3_T3.mean	MS_T0.mean	MS_T1.mean	MS_T2.mean	MS_T3.mean	CTL_T0.mean	CTL_T1.mean	CTL_T2.mean	CTL_T3.mean	O3_T0.SD	O3_T1.SD	O3_T2.SD	O3_T3.SD	MS_T0.SD	MS_T1.SD	MS_T2.SD	MS_T3.SD	CTL_T0.SD	CTL_T1.SD	CTL_T2.SD	CTL_T3.SD	maxint	postHoc
497	M130T2	130.153	130.122	130.168	2.24962	1.83636	2.67014	27	0	0	0	1	4	5	5	5	1	2	2	2		8.56345e-07	6.44283e-08	38496	36230.6	34877.9	69993	159878	100762	198677	184429	62464.4	81008.2	53486.4	65294.6	10231.9	11153.7	15986	26102.4	243012	58701.5	114340	102221	20523.5	44575.9	28050.3	56169.4	46092	0
168	M130T4	130.181	130.175	130.206	4.2142	4.10527	4.32665	8	3	0	1	1	2	0	0	0	1	0	0	0		8.86516e-10	1.9648e-10	53758.6	47353	40548.9	64889.4	59084.3	41906	52282.6	67954.8	68868.4	47667.3	38142	62379.1	7664.33	6392.06	4504.68	14894.3	9175.49	9446.87	5206.81	8108.75	9956.66	6021.18	3526.79	16947.2	7887	0
1351	M132T3	132.095	132.033	132.109	2.76818	2.68274	2.86724	94	6	8	8	8	8	8	8	8	8	8	8	8		0.0104151	0.000288172	1.74705e+06	1.17591e+06	821723	1.0959e+06	1.49616e+06	1674204	2.64086e+06	1.83405e+06	1.4168e+06	1.41741e+06	1.18323e+06	1.43915e+06	836338	373739	296118	366382	679840	537427	1.98693e+06	807606	445559	718682	725682	566278	266760	0
363	M133T8	133.084	133.037	133.098	7.7583	7.70916	8.03679	29	4	3	5	5	2	1	0	2	1	0	2	4		7.97809e-08	8.20621e-09	346898	405954	423632	588086	311853	371630	402550	541220	293582	305421	300375	560073	57567	65001.1	37262.8	182207	105958	58880.8	74318.3	158182	65992.2	48953.3	79633.1	110620	67943	0
1433	M134T2	134.059	133.92	134.125	1.85319	1.80992	2.24148	19	1	2	0	1	2	1	2	5	2	0	1	2		0.0401014	0.00104162	32082.8	37267.4	19000.8	28191.3	98075.9	37320.2	38637.8	73290.6	50007.2	29294.8	24835	41522.1	18084.5	45869.2	8769.1	18207.3	153573	17607.5	24688.2	48776.9	18625	9788.2	22881.4	47623.4	84574	0
83	M135T11	135.099	135.048	135.112	10.6426	10.4549	11.2996	89	6	7	7	8	7	8	8	8	8	6	8	8		1.04124e-10	4.46815e-11	474705	421579	306526	702113	366712	1691130	1.74404e+06	3.04079e+06	447712	501442	253713	725530	176236	78881.5	88084.4	150684	109306	837418	515730	549785	95765.6	401516	78494.5	236375	523693	0
91	M136T11	136.102	136.074	136.13	10.6615	10.4549	11.2996	56	3	3	2	8	0	7	8	8	3	5	2	7		1.14904e-10	4.69585e-11	61018	60031.5	45401.2	85842.6	53938.3	202679	209225	355390	57916.2	67367.6	40365.1	87194.3	20790.1	8692.09	7900.67	19001.9	14199	93089.9	60583.3	60269	12344.2	42135.4	9662.9	23411.9	58893	0
602	M137T13	137.131	137.085	137.149	12.6718	12.6518	12.6962	94	6	8	8	8	8	8	8	8	8	8	8	8		3.62549e-06	2.25031e-07	1.58238e+06	1.73225e+06	1.75807e+06	2.55905e+06	1.40873e+06	1.90427e+06	1.74615e+06	2.12578e+06	1.57316e+06	1.62253e+06	1.70537e+06	2.32804e+06	316646	211961	221545	246162	332931	384503	362819	299322	270571	349613	308223	403507	289371	0
1041	M137T2	137.023	136.959	137.085	1.61137	1.54388	1.85093	85	6	8	6	8	7	8	8	6	8	5	8	7		0.000338863	1.20883e-05	668634	488290	404614	738731	733201	471871	502325	589461	637420	468325	275731	677794	230224	156837	161375	216044	931544	96164	122023	188988	158580	115320	108370	207042	230673	0
872	M138T13	138.124	138.098	138.149	12.6725	12.6518	12.6962	93	6	8	8	8	8	8	8	8	8	8	8	7		6.81258e-05	2.911e-06	185798	206729	206349	287601	170279	220788	204194	242469	188318	192550	200377	260951	39259	24570	28752.6	28195.5	38689.1	45372.8	43073.4	35467.9	31619.9	36638	37682.6	52196	31899	0
1331	M138T2_1	138.082	137.988	138.103	2.42312	2.37207	2.50221	90	6	8	8	8	7	8	7	6	8	8	8	8		0.0078912	0.000221794	526438	531634	476691	995430	509282	357034	391495	593506	624665	874813	747273	1.44282e+06	111241	152624	285545	590818	578948	326621	312528	531017	335141	455619	455752	791975	182590	0
644	M138T2_2	138	137.981	138.056	1.59548	1.5327	1.69001	24	3	1	4	1	2	3	3	2	3	1	0	1		5.94038e-06	3.43872e-07	65264.1	19741.5	26813.4	83841.6	25191.4	47385.5	43737.9	80438.1	56520.2	21309.8	17609.4	75385.2	53387.2	14957	18544	28926.1	23325.2	35425	32012.1	37283.2	48976	14565.6	9986.15	16826	17079	0
1439	M139T2	139.011	138.927	139.035	1.58814	1.18299	1.66783	31	4	1	2	3	2	2	2	4	4	2	0	5		0.0409793	0.0010631	150406	121671	114163	156125	99202.6	134064	137385	125543	137804	132358	75789.9	134529	38767.7	21245.7	22148.5	151650	27766.3	18587.9	22869.3	69064.2	28018.5	25190.3	19025.3	75999.5	166519	0
220	M139T5	138.996	138.985	139.037	4.72095	4.66203	4.89352	9	1	0	0	3	0	0	0	4	0	0	0	1		2.85829e-09	4.83926e-10	167309	37093.9	60585.1	515159	28293.8	55879.7	63538.6	335383	31227	50618.6	53789.8	315687	348353	18352.7	49082.6	395404	7982.55	32803.3	23229.2	92999.2	14024.8	17907.7	8068.7	176945	51291	0
670	M140T2	140.06	139.967	140.095	1.85148	1.78806	1.97061	12	0	0	0	1	2	1	0	7	0	0	0	1		8.72943e-06	4.8512e-07	25889.9	25158.9	15635.9	53167	115494	37545.1	41941.4	150528	33609.3	34476.6	14599.9	34714.2	10571.7	15427	11346.6	52729.5	171287	15136.8	21935.4	67785.6	14242.3	10330.2	7129.88	30309.7	76302	0
893	M144T2	144.082	143.967	144.109	2.22897	1.86585	2.32732	21	0	0	0	1	3	1	2	0	4	3	3	4		8.28739e-05	3.46682e-06	28817.2	25281	18512.7	45157.7	69104.9	45641.4	56514.9	47820.4	96524.4	69157.5	40861	84179.2	7611.24	8454.44	6576.8	18518.3	57540.3	21783.8	25945.2	13071.3	73248.4	29178.5	18816.7	78791.5	31197	0
1386	M144T4	144.057	143.95	144.079	4.21505	4.07958	4.34755	16	3	1	2	0	2	0	3	1	2	1	0	1		0.0177556	0.000478473	44531.9	33979.6	61356.8	30242.8	42986	36746.7	56616.8	48108.4	38621.4	30077.1	22568.7	38439.9	18174.1	23461.5	109471	19263.3	27392.7	13004.7	23716.8	14134.3	17075.2	13877.4	8941.68	15952.5	217211	0
1377	M144T5	144.069	144.027	144.09	4.93586	4.84114	5.01753	20	4	4	4	0	1	0	1	0	1	1	3	1		0.0157988	0.000428287	45143.8	44496.9	30738.1	28632.2	46343.2	30868.1	47496.9	45980.7	38676	33135.7	29391.2	37033.6	10898.7	19889.1	15004.8	15678.1	19477	8556.73	14089	12003.4	16420.3	18451.2	9521.6	17049	8433	0
1321	M147T6	147.033	146.987	147.05	5.63193	5.60622	5.68311	42	3	4	4	5	5	5	5	4	1	2	1	3		0.00712726	0.00020169	742147	651577	580769	1.62004e+06	653837	804211	718769	946024	374998	452976	267099	655688	716922	594115	595739	1.3548e+06	375295	557147	466291	501182	77501.1	327608	85454.6	295209	259021	0
1003	M148T2	148.046	147.996	148.058	2.2365	2.19298	2.27954	14	1	0	1	1	0	2	0	0	4	2	3	0		0.000233196	8.65527e-06	109081	88540.1	74163	126954	98376.1	114724	96872.3	102415	142211	148187	90330.7	107712	35721.7	22457.4	14804.4	44196.5	16140.8	33452.3	7586.75	21016.2	38805.2	32332	22604.5	32798.7	13581	0
280	M148T20	148.053	148.039	148.069	19.7792	19.7242	19.8702	14	0	1	0	0	0	1	4	0	3	4	1	0		1.41147e-08	1.86653e-09	38133.4	73588.9	0	0	51370.5	64013.9	63851	0	75622.7	91813.2	16345.8	0	10821.6	16788.6	0	0	18030.2	28573.3	69120.5	0	36541.1	70299.7	46232.9	0	20485	0
1305	M148T6	148.031	147.958	148.048	5.6303	5.6098	6.22992	19	2	1	2	4	3	2	1	2	0	0	0	2		0.00610381	0.000174938	107410	99281	83621.4	216305	103043	110393	109527	130038	80302.3	96838.8	60071.2	126486	73244	60033.9	66355.1	135229	36045.9	62624.6	45675.5	47890.3	20453.1	39963.8	23268.8	38833.9	84733	0
82	M149T19	148.961	148.938	148.997	19.3659	19.3195	19.4183	18	0	0	1	8	0	0	0	3	0	0	0	6		1.00673e-10	4.39038e-11	108561	128205	152877	289068	85152.4	138282	114751	286318	107697	163712	142806	316001	14599.4	23874.6	37821.8	87956.4	38132.6	25652.6	21821.8	58896.9	12784.2	35051.8	23121.2	77222	37616	0
882	M150T3	150.083	150.036	150.102	2.76368	2.67681	2.87585	31	2	0	0	3	4	3	3	5	4	1	2	4		7.71392e-05	3.25349e-06	89732.9	76348.6	59854.8	97527.4	113153	99425.5	131995	156133	111292	93186.8	71572.9	113105	28789	11914.9	8831.85	19838.1	51586.6	28766.1	69781.1	69910.1	28238.5	18366.1	32846.7	39979.8	15897	0
175	M151T11	151.089	151.034	151.105	10.8006	10.5375	11.4	55	3	4	0	7	1	7	8	8	6	4	1	6		1.07039e-09	2.27585e-10	212104	238037	187050	387959	202883	715589	667192	878290	275686	282825	181455	436954	81478	56520.6	23567	59891.2	79458.7	359758	199193	210744	91474.5	176604	51767.9	152720	214945	0
634	M151T2	151.021	150.966	151.059	1.61577	1.54388	1.71503	94	6	8	8	8	8	8	8	8	8	8	8	8		5.58155e-06	3.26353e-07	770774	598373	498472	875201	461186	635408	570639	689182	721766	516028	293754	811768	288806	133923	146695	222858	147199	52742.7	94116.1	183374	202498	144190	113159	216713	109427	0
724	M152T11	152.055	152.01	152.107	10.7577	10.5722	11.4	50	3	4	2	5	2	6	8	7	5	2	2	4		1.46316e-05	7.53666e-07	65472.4	62255.7	45406.2	87045.2	47432.9	114561	99047	138438	73331.7	58927	39706.6	85455.8	28627	28129.2	12649.1	28083.4	23551.9	51963	26663.2	44172.9	36336.9	31974.7	12645	40080.7	34936	0
965	M152T2	152.038	151.98	152.069	1.61752	1.54388	1.86401	89	6	8	8	8	7	8	8	7	8	8	6	7		0.000149689	5.80294e-06	141090	108240	91723.1	136113	107851	114755	104204	143488	130896	96408.8	57318.8	119466	45621.7	24541.7	27360.9	42884.6	42316.3	10217.9	12060.7	28555.8	34788.5	22357.6	15027.8	36268.2	19988	0
59	M153T11	153.091	153.047	153.1	10.7666	10.6653	11.3749	20	0	0	0	0	0	6	6	8	0	0	0	0		3.77465e-11	2.38151e-11	101378	121478	108984	160702	108369	273339	323461	426384	93203.2	128887	92086.7	176174	25321.4	14284.7	20081.8	30314.4	22160.7	106483	87670.1	68884.1	8934.22	59836.9	13104.1	38817.6	58740	0
1204	M153T2	153.008	152.932	153.091	1.6186	1.55644	1.79829	39	5	3	4	6	4	2	2	2	4	1	0	6		0.00183063	5.67164e-05	193220	155292	137510	199760	194820	164503	190153	159820	180327	165699	79818.6	209176	50818.8	34610.4	29120.1	70616	111625	15601	31254.4	136716	49424.9	33633.9	17338.5	99435.4	54522	0
1190	M154T2	154.035	153.934	154.102	1.96534	1.84905	2.68307	22	0	1	0	2	2	2	3	6	2	1	0	3		0.00163075	5.10073e-05	48999.7	52522	37752.5	69315.1	93400.9	67239.7	99926	198363	71845.3	63912.6	39256.1	73171.1	24760	19528.6	22858.3	30119.9	112991	25754.7	55698.4	138829	18652.4	15805.4	14078.4	51966.4	56390	0
1304	M156T2	156.062	155.964	156.109	2.42644	2.30866	2.50314	18	0	0	0	4	2	0	0	2	2	1	1	6		0.00609349	0.000174666	60122.1	60521	54952.1	88518.5	78012.4	61863.6	78529.6	62481.8	82767.4	86110.2	62873.3	128342	10042.2	9150.34	14419.2	39224.3	73618.7	16160.9	23294.3	20089.4	28394.8	14991.2	24046.2	60226	107508	0
213	M157T2	156.999	156.96	157.097	2.31971	1.79862	2.82662	13	1	0	0	5	3	0	0	1	1	0	0	2		2.51059e-09	4.39819e-10	86246.8	51561.8	41075.9	351535	252958	62009.7	42879.8	393371	78112.9	48604.8	24285.8	169106	68725.3	11296.3	8869.04	250721	261469	22280.9	16865.9	245562	61510.2	8424.7	11610.8	116118	113838	0
1292	M160T4	160.046	159.98	160.068	4.33032	4.23294	4.46375	53	4	3	4	2	4	5	7	8	3	2	4	7		0.00532311	0.00015412	269882	212291	150183	253092	219584	178832	250914	514791	203276	131516	132947	258679	193695	160965	72463.6	338108	124017	75526.2	115943	321573	153415	81281.8	49366.8	117739	72266	0
696	M161T5	161.041	160.99	161.055	5.35138	5.27817	5.42624	57	5	4	8	8	2	2	5	1	3	6	8	5		1.21688e-05	6.46534e-07	274538	253723	281363	515093	229763	262304	313734	345831	256618	270992	249879	395171	63472.2	61717.9	58000	93388.6	43353.4	82462.7	76995.1	61551.5	47146	56929.9	46418	103846	65238	0
1031	M162T2	162.06	162.023	162.099	1.85876	1.82269	2.25086	11	0	1	0	0	4	0	0	5	0	0	0	1		0.000305552	1.10215e-05	20405.4	17975.9	13100.6	24172.4	47470.7	20050.6	26908.3	76050.3	21003.8	23966.8	11338.3	25740.1	8338.87	13678.9	5861.69	13352.8	41958.9	9941.16	12727.5	43475	7141	9068.38	4193.57	33202.5	42258	0
863	M163T5	163.008	162.976	163.054	4.78739	4.6778	4.8386	46	1	1	4	6	3	3	3	4	2	6	6	7		6.05991e-05	2.61888e-06	2.87943e+06	3.23647e+06	2.99002e+06	5.65985e+06	3.72649e+06	2.92252e+06	3.61341e+06	5.17557e+06	3.47509e+06	4.2068e+06	3.5263e+06	6.886e+06	784408	846090	1.11716e+06	1.34847e+06	1.20959e+06	1.10415e+06	816199	2.01515e+06	817995	1.08236e+06	1.37758e+06	2.31601e+06	520238	0
789	M164T5	164.013	163.997	164.049	4.79103	4.66566	4.85057	52	2	3	4	6	3	3	4	5	3	6	6	7		2.88237e-05	1.36193e-06	276175	312356	284742	576412	358355	284317	360052	529248	319439	409638	351044	675057	90302.7	93716.4	118894	126319	129305	112340	93105.3	186960	100263	112599	145022	210427	52823	0
866	M165T2	165.015	164.958	165.042	1.62374	1.5676	1.71549	51	5	4	3	4	3	6	4	2	7	5	2	6		6.11379e-05	2.63954e-06	426965	317597	256896	392998	282044	333525	329716	402093	393124	306066	154311	428976	123580	56811.5	52119.6	191088	87393.8	32114.9	23942.3	160445	91814.6	61443.9	51303.5	138832	59401	0
1197	M166T4	166.055	165.999	166.084	3.54448	3.49568	3.63918	94	6	8	8	8	8	8	8	8	8	8	8	8		0.00171561	5.34444e-05	2.03245e+06	1.82724e+06	1772085	2.87029e+06	1.90646e+06	2.0834e+06	2.60087e+06	3.60147e+06	2.20789e+06	2.14099e+06	2.45855e+06	3.67962e+06	745267	559179	734540	793674	696689	484754	719466	1.41042e+06	413187	689203	1.04004e+06	1.51741e+06	365552	0
1072	M167T19	166.962	166.944	166.973	19.4535	19.4006	19.4716	9	0	0	0	4	0	0	0	2	0	0	0	3		0.000409531	1.42751e-05	82441.9	84726.9	80423.9	199776	64044.4	83972.2	71362.5	180319	78744.7	84695.4	69214.9	171766	6673.9	14692.6	13048.5	84053.5	20023.3	7451.61	11518.6	76301.7	6465.28	10313.6	11462.5	108043	16604	0
1054	M167T4	167.05	167.003	167.067	3.54448	3.49568	3.63918	88	5	8	6	8	6	8	8	7	8	8	8	8		0.000370674	1.30852e-05	289070	275110	251681	388516	276558	297520	359480	482051	303716	301394	312548	469231	86314.8	69127.2	80843.7	90007.9	83653.2	55739.4	75286.4	157122	42939.8	73189.1	112378	140908	44959	0
1569	M168T10	168.025	167.951	168.071	10.0934	9.64869	10.3233	17	0	1	0	4	1	2	1	2	2	0	0	4		0.369475	0.00880774	31832.4	32873	26008	65360.2	26057.8	33187.5	31011	47229.9	35972.8	29344.4	25985.6	76926.9	11158.3	16079.1	11739.6	41063	11639.7	25116.5	18065.5	24529.4	18698.9	12252.5	11323.9	79034.9	156164	0
366	M168T2	167.988	167.893	168.064	1.96189	1.85203	2.18556	11	0	0	0	0	2	0	1	5	0	1	0	2		8.7553e-08	8.86767e-09	18932.1	20099.9	17683.6	63110.6	50977.2	29654.4	55182.4	99815.8	19198.6	30766	22707.9	63638.6	6219.24	6482.51	6303.12	11121.2	60408.7	11941.6	31052	50597.6	6161.05	19646.9	6684.21	28388.5	16286	0
343	M169T5	169.013	168.978	169.046	4.57516	4.49639	4.65058	49	0	2	2	8	1	4	5	7	4	3	5	8		5.87817e-08	6.3523e-09	149057	194596	185208	633426	177435	229001	271039	501934	206831	216729	186849	493381	19594.9	49559	44564.9	134271	48695	91523	135505	156405	60776.5	66105.8	48065.3	58484.4	74524	0
1184	M172T2	172.053	171.917	172.096	1.92143	1.84981	2.03567	22	1	0	0	3	3	3	1	5	1	2	0	3		0.00143246	4.52342e-05	30752.4	25208.7	18318.3	39575.2	61549	42466.9	55236.7	69470.9	42991.7	43920.8	24377.3	43752.1	19960	15105.4	7851.41	23521.7	63000.7	22868.9	30778.1	38564.5	13795.3	8051.02	9067.3	32003.4	21427	0
695	M173T2	172.97	172.966	172.986	2.35468	2.32797	2.38962	9	3	2	2	0	0	1	1	0	0	0	0	0		1.21685e-05	6.46522e-07	277378	253191	185041	189806	137529	259148	189771	160276	141646	193426	87148.1	185524	95838.7	65180.9	79796.4	51819	72186	75715.6	61739.7	22880.7	27267.8	48186.7	35259.7	63693.1	23859	0
387	M173T20	172.957	172.898	172.986	19.5609	19.4075	19.6593	94	6	8	8	8	8	8	8	8	8	8	8	8		1.17643e-07	1.13343e-08	530131	451803	389344	641706	427386	528512	363107	528910	509591	499088	311289	633974	50431.6	81255.4	93434.8	87355.4	112293	73456.4	69786.9	128257	58435.4	69510.7	71953.5	92528.5	96814	0
119	M174T8	173.976	173.927	173.986	8.42174	8.36747	8.45805	11	0	0	0	4	0	0	0	3	0	0	0	4		2.57267e-10	7.98643e-11	13236.8	15898.5	11044.4	48861.9	13803.4	21068.5	13682.1	49703.3	15107.7	16087.1	8411.79	46533.5	5498.65	3702.38	4045	7235.2	4927.27	2648.73	3825.56	9004.34	7370.87	4305.81	3302.6	8726.86	4830	0
1562	M175T19	174.948	174.926	175.022	19.4928	19.4319	19.8985	25	0	0	1	5	2	1	0	4	3	1	3	5		0.317094	0.00758947	294060	294785	271694	395518	233893	339157	252858	278340	308829	325807	256508	442003	25232.2	45788.9	40245.1	329263	89801.9	58776	47535	299749	28010.2	21844	85909.5	377105	64256	0
1345	M175T2	175.003	174.954	175.029	2.09215	2.05276	2.12978	91	6	8	8	8	7	8	8	8	7	7	8	8		0.00954021	0.00026535	1.76169e+06	2.00946e+06	1805565	1.73293e+06	1.23734e+06	1.14732e+06	1.084e+06	1.55681e+06	935642	1.36972e+06	936351	2.06868e+06	782971	784634	846456	1.08683e+06	616451	405741	553109	717403	433699	871658	358672	1.16244e+06	189161	0
1277	M175T8	175.099	175.037	175.136	7.90701	7.86047	7.94119	64	5	7	8	6	4	3	6	6	5	4	5	5		0.00476877	0.000139104	1.18692e+06	1.2523e+06	1.71213e+06	1.09481e+06	1.03304e+06	530237	905007	1.83349e+06	479809	605144	678320	1.40645e+06	757746	655876	829588	551022	835702	307351	582817	1.23393e+06	322996	502062	457038	1.14736e+06	356907	0
1418	M176T2	176.032	175.995	176.082	2.0986	1.91648	2.17803	55	5	8	5	4	4	5	1	5	5	3	4	6		0.0296505	0.000781743	141602	157714	135722	140049	135681	108865	108560	128549	110608	128446	84983.8	163837	47509.4	45347.4	50591.6	56367.9	90588.1	29336.2	29190.2	49697.9	25330.7	48570.7	20465.1	60676.5	21175	0
772	M176T20	175.957	175.927	175.969	19.5332	19.3814	19.6481	47	4	2	2	7	3	3	0	4	6	5	3	8		2.58684e-05	1.2422e-06	58675.2	49506.2	44501.6	83066.2	50484.9	64625.6	42043.3	44555.9	60131.2	55825.3	35941.8	90379.4	8287.85	8121.03	8011.43	34915.2	18600.5	10864.7	8281.37	47911.5	8271.14	11949.1	7132.17	27235.7	11497	0
1393	M176T8	176.132	176.08	176.153	7.90414	7.86047	7.9381	62	5	7	8	6	5	3	5	6	3	4	5	5		0.019585	0.000525019	175414	186301	261319	145507	159369	76068.8	140975	261271	75879.6	86960.3	101983	185011	115341	99715.8	123377	90390.6	126118	45383.6	88870.5	186786	50398	75343.9	68926.7	170888	53277	0
72	M177T19	176.933	176.909	176.957	19.4386	19.3959	19.6352	24	1	0	1	6	0	1	0	3	1	3	3	5		7.61263e-11	3.75448e-11	191345	190404	169286	372469	145874	210057	162443	361716	194977	202833	127660	379212	33450.4	35689.3	29120.6	26160.4	41930.4	25992	29203.3	54084.7	33771.3	20545.3	21897.9	36814.8	47278	0
146	M177T7	177.025	176.987	177.053	7.30752	7.21496	7.34769	86	5	8	8	8	8	7	7	3	8	8	8	8		5.40863e-10	1.38586e-10	992339	854281	640468	1.19192e+06	959974	1.30343e+06	748472	1.36096e+06	1.09214e+06	747944	526222	1.20296e+06	82454.3	93769.1	126040	109102	59035.2	926807	113817	373914	144595	95069.5	119883	119039	461367	0
614	M178T3	178.09	178.032	178.104	3.40001	3.32585	3.49805	90	6	8	8	7	7	8	8	8	8	8	8	6		4.22439e-06	2.56939e-07	740351	719686	980298	274237	563041	642744	1.29109e+06	514310	585490	573065	628409	316149	171290	358595	316609	156602	272812	216953	381152	305429	120933	290704	251072	252299	141718	0
516	M178T7	178.038	177.989	178.055	7.30607	7.23852	7.89218	37	5	1	2	5	3	4	0	2	7	1	1	5		1.15155e-06	8.30355e-08	114647	98261	80008.1	116281	111708	149192	87750.3	137877	132256	89425.6	68544.2	124191	16433.8	10425.4	20033.3	29114.1	12438.1	107355	11555.5	41870.5	15185.9	7832.92	13138.2	12979.8	50182	0
1409	M181T5	181.005	180.95	181.037	4.82418	4.77281	4.89578	28	0	1	3	0	2	3	4	1	1	5	6	2		0.0259394	0.000687571	826371	844808	849122	1.21661e+06	1.15763e+06	873847	857752	1.00555e+06	1.15721e+06	1.2622e+06	1.07991e+06	1.15453e+06	85343.3	217037	357697	343412	437638	213394	185774	436243	275988	369176	469234	365728	96677	0
1359	M182T3	182.061	182.021	182.087	2.61423	2.549	2.67893	45	6	6	3	1	3	7	5	2	2	4	6	0		0.0114004	0.000313586	221706	186661	138401	154475	207278	220455	323759	219229	172774	220638	176149	187710	67606.2	38305.3	29044.3	59696.2	72550.7	54710.3	196597	77836.1	49807.2	56320.2	71974.1	48914.1	32477	0
762	M182T5	182.019	182	182.03	4.81315	4.70736	4.86303	9	0	0	1	0	1	0	0	1	0	1	4	1		2.29454e-05	1.11988e-06	100350	114457	111040	226658	141493	118709	137344	165163	140584	138655	116313	208146	13466.1	31072.4	37390.9	118767	36848.8	32165.9	24775.2	46265.4	27610.9	25607	49068.9	41596.3	222771	0
149	M183T2	182.951	182.917	183.002	2.17612	2.04643	2.39758	23	3	0	1	6	2	2	0	3	2	1	0	3		6.2672e-10	1.54273e-10	689755	503148	266817	607485	420307	494069	380173	712384	377911	418693	178276	608196	184822	80294.3	29226.9	64055.1	128195	115284	66702.7	184382	104801	58665.2	53631.5	244490	97770	0
395	M184T2	183.98	183.947	184.065	2.1235	1.87851	2.21547	13	0	0	0	4	1	1	0	1	2	1	0	3		1.29441e-07	1.22591e-08	38928.2	51058	43242.1	144974	54429.2	67339.6	50817.8	103292	72919.9	64442.5	38528.1	123475	12689.3	17936.2	8004.97	48985.6	41573.1	17963.4	18184.8	23984.4	37704.1	22651.8	10015.8	37470	19482	0
270	M184T4	184.032	183.989	184.072	3.54845	3.46588	3.62149	27	0	1	2	5	1	1	0	4	2	1	5	5		1.04699e-08	1.44599e-09	100026	107564	87613.5	174869	119563	112143	138897	258503	126787	107384	95173.7	189555	27310.1	17574.9	16273.4	29738.6	38950.1	19758.1	19286.9	82481.5	16674.6	19006.4	29881.6	47456.5	18584	0
1022	M186T5	186.079	186.044	186.137	5.35888	5.30063	5.39042	6	3	0	0	1	0	0	0	1	1	0	0	0		0.000266065	9.73247e-06	52523.5	33189.5	27958.8	40167.9	51092.2	35573.4	44387.6	63342.3	48733.3	30249.3	25832.3	27873.9	23911.3	12625.9	7995.47	33604.8	27637.6	11109.5	9128.29	27068.9	15595.5	7833.76	9043.63	9369.16	70307	0
759	M187T8	187	186.946	187.05	8.24732	8.21915	8.67715	95	6	8	8	8	8	8	8	8	8	8	8	8		2.25439e-05	1.10277e-06	1.19156e+07	1.15034e+07	1.00031e+07	2.27096e+07	1.0357e+07	1.48666e+07	1.15691e+07	1.9205e+07	1.52181e+07	1.3771e+07	1.02964e+07	2.25276e+07	5.44626e+06	5.10298e+06	3.85225e+06	6.28124e+06	4.10839e+06	3.01528e+06	2.69416e+06	7.063e+06	2.46795e+06	4.0045e+06	3.21056e+06	6.80271e+06	4762239	0
1333	M188T4	188.04	187.986	188.053	4.20854	4.12413	4.35044	90	6	8	8	5	8	8	8	8	8	8	8	7		0.00813685	0.00022834	1.48939e+06	1.4697e+06	932228	959119	1.27428e+06	1.08327e+06	1.90502e+06	2.4106e+06	921557	986501	959887	1.71288e+06	725962	984288	532210	1.05593e+06	1.07121e+06	528936	776873	1.14101e+06	805062	731796	380472	919139	278188	0
901	M188T8	188.001	187.972	188.05	8.24659	8.21915	8.72732	95	6	8	8	8	8	8	8	8	8	8	8	8		9.08002e-05	3.7573e-06	1.45166e+06	1.36186e+06	1.22717e+06	2.61833e+06	1.26202e+06	1.77133e+06	1.3752e+06	2.19503e+06	1.87623e+06	1.66295e+06	1.29965e+06	2.58567e+06	646775	598681	478116	744770	520494	372690	331792	834863	301049	463748	382406	780629	542079	0
1270	M189T4	189.041	188.997	189.054	4.19783	4.11178	4.35044	31	3	4	2	1	2	1	4	3	2	2	4	3		0.00434585	0.000127496	253537	265221	188339	215008	241290	210581	329477	410703	196244	197307	178268	295340	105144	123385	68369.4	136617	139321	69233	97782.8	165633	113308	90435	53205.7	113383	41302	0
1015	M189T6	189.094	189.045	189.104	5.65177	5.59236	5.74769	64	6	8	8	6	5	4	4	5	3	3	7	5		0.000250588	9.22788e-06	511894	520174	524808	543044	442000	396504	457354	628832	273544	304255	254688	504492	227696	268707	274873	225162	256183	233486	215212	310673	65160.1	157909	58123.4	117226	168628	0
490	M189T8	189.007	188.976	189.036	8.23535	8.19026	8.2819	72	4	5	7	7	2	7	5	6	8	7	7	7		7.93616e-07	6.02841e-08	233408	213759	183096	430299	220672	285212	222038	417939	275414	256388	198935	417932	87027.3	76994.3	58867.2	95226.4	63700.8	49185.2	64572.4	134095	69052.3	75762.1	56517	83997.3	63751	0
468	M190T6	190.024	189.961	190.051	5.74116	5.66363	5.80796	94	6	8	8	8	8	8	8	8	8	8	8	8		5.21199e-07	4.13242e-08	473506	443573	471590	1.01976e+06	325281	304867	381891	452663	304002	345235	274427	701581	244476	188306	225789	184572	96634.9	46188	98853.5	88904	89277.3	110840	71320.8	323015	60206	0
590	M191T6	191.098	191.048	191.119	6.25798	6.23047	6.29226	39	4	7	8	0	6	3	2	2	1	1	3	2		3.10406e-06	1.96612e-07	720711	841726	891506	827339	749814	508179	710036	1.14693e+06	449798	443757	445063	891544	172723	193605	135036	261822	337707	167466	190286	497194	133197	167501	115104	436871	211606	0
726	M191T8	191.1	191.051	191.118	7.99988	7.70916	8.08216	93	6	8	8	8	7	8	8	8	8	8	8	8		1.4758e-05	7.58989e-07	2.48584e+06	2.62454e+06	3.08802e+06	3.66248e+06	2.2697e+06	2.27803e+06	2.93063e+06	3.92138e+06	1.82295e+06	1.90504e+06	2.26639e+06	3.48831e+06	650393	632341	578508	1.20975e+06	1.03194e+06	628248	753142	1.06692e+06	680035	571881	738036	938017	341716	0
799	M192T6	192.122	192.09	192.14	6.25798	6.23047	6.29078	17	2	4	5	0	3	0	1	1	0	0	0	1		3.10735e-05	1.45053e-06	112439	131489	137862	104452	117899	78068.8	107847	164167	76146.6	73265.9	72531.7	117821	23936.4	29997.2	20883	37735.7	51152.1	23173.5	28926.9	73740.1	19525.9	22407.7	18006.3	62490.4	30084	0
820	M192T8	192.117	192.091	192.15	8.00093	7.68332	8.08806	88	6	8	8	8	5	8	8	6	7	8	8	8		3.74576e-05	1.70542e-06	379423	392218	457690	542451	343210	346734	444091	586510	284839	295386	341201	506824	95129.5	88664.3	76272.3	186192	157525	90219.6	113758	154483	93033.6	87372.1	104665	134883	49300	0
1576	M193T11	193.05	192.995	193.059	10.7308	10.5472	11.1048	62	6	6	6	6	4	3	4	4	6	6	6	5		0.490675	0.0116624	3.39357e+06	2.71872e+06	1.90996e+06	3.6884e+06	1.74939e+06	1.67912e+06	1.48515e+06	2.2603e+06	3.09923e+06	2.02924e+06	1.51874e+06	3.03565e+06	2.29185e+06	2.84347e+06	1.59113e+06	2.53999e+06	2.26822e+06	2.30486e+06	1.51261e+06	2.69885e+06	2.88954e+06	1.38561e+06	1.24973e+06	2.94567e+06	1339985	0
976	M193T5	193.034	192.984	193.055	4.93426	4.74391	5.03376	46	2	3	3	6	1	2	7	6	1	5	5	5		0.00017125	6.55131e-06	533458	529237	556905	1.50888e+06	599900	498960	879717	1.59085e+06	487037	624345	562001	1.60513e+06	186185	310203	417835	637238	543817	323342	457397	660206	250230	336107	310655	946899	216788	0
1545	M194T10	194.073	194.015	194.1	10.0444	9.92754	10.2932	32	2	3	2	4	1	3	1	2	4	4	2	4		0.226989	0.00549238	75720.9	64403.6	49692.4	179823	41544.8	75746.8	45808.6	92570.4	94621.4	67355.9	47217.2	141296	45527.1	60843.6	42586.7	143555	58836	101880	67656.2	105310	80738.1	53671.9	35717.9	142603	66299	0
1583	M194T11	194.052	194.011	194.076	10.7412	10.5472	11.1048	60	6	6	6	6	4	3	4	4	5	6	5	5		0.692487	0.0163805	444110	345048	257835	454146	220605	219857	198196	280612	394071	262550	198535	376082	304775	348125	219353	316094	295416	298222	200030	343800	371348	177150	162605	374982	158391	0
1152	M194T5	194.035	194.011	194.092	4.95844	4.82115	5.02132	26	0	1	3	3	1	1	3	5	0	1	4	4		0.000996177	3.22834e-05	67176.1	55460.3	68557.2	134253	78170.2	52950.9	113393	190259	53243.2	63245.6	68688.1	142655	18094.8	42030.4	54519.8	69793.5	72476.5	45288.4	60691.1	73430.4	29543.6	49754.4	43239.8	83929.7	28377	0
716	M195T5	195.021	195	195.043	4.82691	4.78591	4.86849	22	1	2	3	0	0	2	2	1	1	4	6	0		1.40066e-05	7.27101e-07	1.09509e+06	1.29899e+06	1.09682e+06	2.29344e+06	1.43555e+06	1.26147e+06	1.1434e+06	2.21077e+06	1.53956e+06	1.56469e+06	1.30411e+06	2.37312e+06	526049	454430	487437	452382	541100	430955	298388	605318	388544	496175	624808	540610	160165	0
569	M196T5	196.028	196	196.043	4.81392	4.75847	4.85791	8	0	0	1	1	0	1	0	0	0	0	5	0		2.28916e-06	1.49917e-07	131385	149843	124623	265198	185082	155254	149102	268578	193775	192559	164844	297270	61139.3	50923.1	47694.1	41039.4	56335.7	45815.5	35010.7	71780.7	43946.5	57320.7	75145.2	66700	20057	0
1099	M197T4	197.044	196.997	197.053	3.92892	3.89137	3.98069	18	1	3	4	1	0	0	1	0	0	2	3	3		0.000522439	1.77205e-05	272719	271239	277757	348813	190887	197568	243484	362035	179115	203388	203549	329049	158062	137847	92493.7	147472	55386.3	43691.5	91621.9	104417	40629.9	85376	90485.5	88558.3	48297	0
973	M197T5	197.044	196.997	197.059	4.96296	4.89892	5.07107	93	6	8	8	8	8	7	8	8	8	8	8	8		0.000167676	6.42861e-06	837967	817651	964651	1.09119e+06	558640	562317	764741	1.28259e+06	507812	560234	622499	1.02512e+06	413275	400559	407739	412763	214428	262791	249153	518136	183729	204817	249248	333969	189592	0
303	M197T7	197.07	196.95	197.095	6.87365	6.77262	6.90988	59	6	5	5	3	4	7	8	7	8	1	3	2		2.21192e-08	2.73093e-09	431505	295663	301790	360338	264616	285182	400374	627498	329909	217466	190828	347415	76911	58011.9	89512.9	100800	74277.8	44684.5	42978.9	160083	75079.1	51160.7	67469.6	67281.7	107107	0
365	M200T7	200.035	200.009	200.113	6.64596	6.57548	6.76657	10	1	0	0	4	0	0	0	0	1	0	0	4		8.56724e-08	8.70949e-09	46168.7	26135.5	33580.1	75766.9	38020.7	35318.1	36610.8	57711.9	51467.5	34095.6	35800.4	66409.4	10631.6	6945.42	5512.23	26548.1	9066.71	8103.88	11441.3	16255.6	5247.61	5284.5	7839.51	27689.3	10195	0
582	M201T2	200.97	200.921	201.005	2.16192	1.86292	2.91541	78	6	7	7	8	3	8	4	7	7	7	6	8		2.87748e-06	1.83932e-07	4.01919e+06	2.94101e+06	1.40072e+06	2.18917e+06	1.67578e+06	2.84021e+06	2.32362e+06	2.16746e+06	1.89261e+06	2.59005e+06	968718	2.33269e+06	949140	1.16889e+06	489854	138164	655358	847884	859078	346257	459301	1.0821e+06	396446	1.03208e+06	118709	0
807	M201T20	200.96	200.927	201.002	19.6147	19.4444	19.8133	30	0	4	1	6	0	1	5	6	0	3	1	3		3.23788e-05	1.50097e-06	140662	493638	275831	445926	231474	308967	574945	690209	194194	404248	188781	202602	30536.7	116843	116338	276617	96188	88457	174030	565987	53875.6	174694	72089	292483	123974	0
1218	M202T11	202.142	202.038	202.153	10.5448	10.3676	11.0199	43	3	2	4	5	1	5	6	1	5	4	2	5		0.00220155	6.74876e-05	43534.2	58336.4	43741.2	105448	42162.6	78356.3	77515.2	92568.5	57122.4	71624.8	57164.2	116795	22682.7	35779.2	24713.9	57740.1	16312.8	27795.2	25655.5	44700.7	17120.6	33686.7	20480.8	43974	51740	0
260	M202T2	201.998	201.95	202.02	2.06297	1.97618	2.2297	30	1	0	2	7	1	3	0	3	2	3	1	7		7.71144e-09	1.10907e-09	211375	179793	120250	223642	173259	201687	175874	258526	195163	189205	101833	227290	33541.1	16231.9	14904.8	40606.3	33117.4	31829	17492.7	43192.7	30116.5	19861.8	23108.9	40380.8	14421	0
108	M202T8	201.983	201.932	202.003	8.40685	8.36747	8.44172	94	6	8	8	8	8	8	8	8	8	8	8	8		2.10039e-10	7.06959e-11	165305	159555	119786	325176	154248	188016	159061	353090	179364	153174	128705	297102	28935.6	29328.1	21856.6	60015.3	31475.9	30654.4	22048.7	66216.4	22257	25372.5	20279.3	46557.4	36853	0
239	M202T9	201.992	201.93	202.02	9.11127	9.04281	9.20159	92	6	7	8	8	7	8	8	8	8	8	8	8		4.7062e-09	7.29703e-10	135669	133699	98921.2	264384	124718	150978	127357	264416	144167	119697	123509	242675	30172.2	34084.3	23300	51964.6	36025.7	29999.6	22626	38559.7	18181.8	24075.8	22480.4	50004.6	36529	0
1317	M203T11	202.996	202.947	203.008	10.5402	10.3531	11.1991	94	6	8	8	8	8	8	8	8	8	8	8	8		0.00692822	0.000196537	1.51488e+07	1.51461e+07	1.29674e+07	3.16587e+07	1.35352e+07	2.04464e+07	1.58373e+07	2.633e+07	2.03453e+07	1.92103e+07	1.59632e+07	3.49222e+07	9.28115e+06	1.07587e+07	8.7581e+06	1.85343e+07	1.01737e+07	9.20508e+06	8.38404e+06	1.43843e+07	8.04942e+06	7.35867e+06	6.3318e+06	1.41858e+07	5311493	0
372	M203T13	202.999	202.942	203.013	12.6632	12.6438	12.6813	94	6	8	8	8	8	8	8	8	8	8	8	8		9.32328e-08	9.33839e-09	7.14783e+06	7.61591e+06	7.25582e+06	1.3308e+07	6492606	8.80944e+06	7.68492e+06	1.10821e+07	7.43222e+06	7.20745e+06	6.38269e+06	1.19155e+07	1.33689e+06	963759	1.11267e+06	1.32397e+06	1.87657e+06	1.95249e+06	1.68374e+06	1.60885e+06	1.31134e+06	1.51055e+06	1.17465e+06	2.53305e+06	1820604	0
472	M203T6	202.991	202.949	203	5.63909	5.5652	5.68311	26	1	1	2	2	1	6	6	5	0	1	0	1		5.6638e-07	4.45818e-08	1.11774e+06	936725	973542	2.18177e+06	764410	2.28922e+06	2.01453e+06	3.9514e+06	759013	848739	732383	1.6209e+06	731019	581758	510068	1.36087e+06	375669	914255	550180	1.99499e+06	287507	475804	305461	750626	728423	0
1343	M204T11	204	203.935	204.032	10.5407	10.3531	11.1991	93	5	8	8	8	8	8	8	8	8	8	8	8		0.00935759	0.000260572	1.82994e+06	1.77778e+06	1.56128e+06	3.74461e+06	1.63226e+06	2.42831e+06	1.86357e+06	3.07054e+06	2.40485e+06	2.3175e+06	1.84314e+06	4.07654e+06	1.11641e+06	1.23288e+06	1.05221e+06	2.19982e+06	1.21575e+06	1.03655e+06	972651	1.68365e+06	914705	900041	751607	1.72141e+06	670030	0
464	M204T13	204.004	203.956	204.017	12.662	12.6438	12.6813	94	6	8	8	8	8	8	8	8	8	8	8	8		4.32097e-07	3.47628e-08	862393	923568	853736	1.53936e+06	808131	1.06257e+06	948044	1.26512e+06	905563	867739	771634	1.33722e+06	181350	110149	120448	173296	221084	241335	215611	199483	168150	174198	149704	270634	205710	0
528	M204T6	204.003	203.986	204.015	5.62935	5.5652	5.68311	14	1	1	1	0	1	4	2	4	0	0	0	0		1.29467e-06	9.16015e-08	152480	127959	128691	225578	117281	285405	261686	477081	119480	118972	102654	171053	87730.2	66090.1	62036.7	119016	50421.6	100817	60343.2	244485	38510	56650.1	32055.4	63719.1	86423	0
1187	M205T11	205	204.95	205.021	10.5558	10.3531	10.8944	45	2	3	4	4	1	5	1	0	6	6	7	6		0.00154304	4.84674e-05	241862	290774	277655	613504	192879	374996	328043	575314	353424	329918	315667	573553	138462	152600	138130	351318	141796	180760	132327	208566	135566	158325	109560	247732	90329	0
40	M205T19	204.942	204.924	204.992	19.4303	19.4076	19.6606	23	2	0	0	8	1	1	0	3	0	0	0	8		2.06326e-11	1.92344e-11	244972	208908	148055	716276	198446	250065	168081	613776	223413	216532	95040.3	560115	76408.7	37758.1	48407.8	152375	86768.1	74648.3	27201.3	65133.5	16411.3	22027.2	26526.8	149355	85103	0
1384	M205T4	205.05	205	205.075	4.20748	4.11178	4.35044	93	6	8	8	7	8	8	8	8	8	8	8	8		0.0174255	0.000470048	5.56436e+06	5.54826e+06	3.79768e+06	3.15124e+06	4.69876e+06	4.03469e+06	7.43435e+06	7.57391e+06	3.43093e+06	3.66105e+06	4068084	5.83895e+06	2.68491e+06	3.77365e+06	2.09346e+06	3.42666e+06	3.96813e+06	1.91471e+06	3.1866e+06	3.46149e+06	2.96626e+06	2.88118e+06	1.63586e+06	3.12379e+06	922243	0
1361	M206T4	206.05	205.971	206.079	4.20673	3.83067	4.36307	92	6	8	8	6	8	8	8	8	8	8	8	8		0.0115788	0.000318157	758295	765606	524013	453431	674881	559496	1.02682e+06	1.07296e+06	470761	533521	566927	789549	344630	504905	283741	459443	523388	250387	412044	457274	370161	405039	214197	396921	327162	0
1182	M207T20	206.989	206.958	207.058	19.6198	19.4554	20.0203	41	2	4	0	7	1	5	6	5	1	4	0	6		0.00141509	4.47234e-05	198180	397541	120141	692757	231086	477124	585975	433571	188301	503795	96132.5	732006	12919.4	295939	31743.6	284313	172807	343910	330396	364151	17457.1	385418	34332.1	468552	74529	0
348	M207T5	206.98	206.935	207	4.57483	4.47126	4.60834	31	0	2	3	7	1	4	2	1	1	1	3	6		6.08908e-08	6.53712e-09	104844	183464	205877	482655	115386	194583	265786	441671	185008	227498	182540	451045	38440.4	69846.9	60264	50566.1	85916.5	102441	186029	105910	80362.8	79986.1	68140.4	80082.4	70048	0
1169	M207T6	207.09	207.044	207.103	5.79987	5.73535	5.88215	66	5	6	7	7	5	5	4	6	7	4	6	4		0.00121439	3.88239e-05	1.10336e+06	1.09375e+06	997031	1.75347e+06	1.10038e+06	1.02779e+06	1.18656e+06	1.75051e+06	951294	1.00771e+06	835796	1.64535e+06	310257	374187	286807	543126	447513	275386	321509	598064	356482	381238	341955	660817	277692	0
427	M207T7	207.09	207.047	207.1	6.52938	6.44509	6.57416	30	3	4	3	2	1	4	3	4	1	0	3	2		2.37674e-07	2.07858e-08	1.0178e+06	1.06339e+06	917903	1.34854e+06	846364	931990	1.13695e+06	1.852e+06	706865	767088	615096	1.27762e+06	308618	323885	265235	401563	289188	126139	300089	616542	129975	209240	122079	305463	292108	0
222	M208T19	207.961	207.935	208.066	19.4366	19.3786	19.9116	18	0	0	0	5	0	2	1	2	0	2	0	6		2.90751e-09	4.89951e-10	24291.2	22872.3	15833.9	79827.2	18445	49936.8	26721.9	66702.3	26098	45987.6	10060.3	73491.9	4319.97	5703.45	6931.77	16583	6922.99	38814.1	37329.8	22275.4	4808.88	43901.7	4048.55	28237	10575	0
1115	M208T6	208.099	208.046	208.13	5.79332	5.49755	5.88215	69	5	6	7	8	5	5	4	7	6	4	4	8		0.000596812	2.00008e-05	190084	193210	166886	294009	192607	164787	196796	287305	195370	160928	136925	295780	60910.8	87232.3	41869.1	82862.2	65921.3	35940.1	48358.7	92270.7	61540.5	54823.9	51284.3	116342	236886	0
661	M208T7	208.098	208.057	208.15	6.55247	6.47103	6.62362	23	2	4	2	2	1	3	3	3	0	0	1	2		7.63246e-06	4.30509e-07	143267	141838	131150	193046	126964	137701	170482	248697	109479	111409	90800.1	158449	46988.7	46172.2	43058.8	75671.7	43564.2	20035.7	43797.3	86341.2	17340.5	29508.7	22475	30829.2	39822	0
1539	M209T10	209.073	209.022	209.101	10.0631	9.95425	10.3237	45	4	4	4	6	2	3	2	2	5	5	4	4		0.199937	0.0048587	867861	866454	700076	2.00788e+06	487474	865517	679431	1.01134e+06	1.01647e+06	834073	724886	1.69044e+06	470656	664860	546407	1.41165e+06	535238	1.04733e+06	674129	1.00144e+06	771061	544441	538923	1.50445e+06	689216	0
42	M209T19	208.937	208.913	209.045	19.4303	19.3905	19.7731	19	0	0	0	8	0	1	0	3	0	0	0	7		2.34753e-11	2.021e-11	92505.2	93316.3	69015.8	281440	75073.5	159418	72053	268910	95315.2	103109	46648	270759	11547.7	15696.1	22677	75460.8	24287.8	137468	17199.7	33808.2	10295.3	12579.4	12886.7	41743.2	243457	0
548	M209T6	209.095	209.043	209.117	6.27316	6.20572	6.31462	88	6	8	8	6	8	8	8	8	8	7	7	6		1.69401e-06	1.15364e-07	1.44775e+06	1.54923e+06	1.48297e+06	1.60738e+06	1.48845e+06	1.14633e+06	1.39671e+06	2.60026e+06	975713	889831	774162	1.83301e+06	346651	336493	174576	479691	663529	259990	367487	891052	283534	351107	186952	925441	356977	0
1167	M209T8	209.093	208.95	209.121	7.72777	7.66088	8.25626	60	6	6	6	7	4	3	4	5	3	3	5	8		0.00117653	3.77015e-05	1.91015e+06	1.86799e+06	1.81583e+06	2.57993e+06	1.54211e+06	1.44266e+06	1.86077e+06	3.03377e+06	1.24655e+06	1.08624e+06	1.23914e+06	2.09677e+06	658105	521340	722959	1.60337e+06	769034	620829	405268	709932	605643	651592	641715	1.49997e+06	293074	0
1493	M210T10	210.075	210.021	210.105	10.0642	9.95425	10.3237	42	4	4	3	5	1	3	2	2	5	5	4	4		0.0886889	0.00221956	125990	128056	106126	307626	77839.4	128394	105114	168981	148599	117088	106893	247204	64716.4	87016.4	73648	203579	74308.1	139639	90431.4	131081	103159	65529.9	69895.4	199761	97042	0
404	M210T6	210.11	210.077	210.144	6.27233	6.23047	6.31173	61	6	8	8	4	5	5	7	6	3	3	3	3		1.65626e-07	1.5259e-08	222239	237214	224628	266320	228221	176716	218287	414195	153350	141622	122911	283744	51419.6	49521.8	23600.2	72967.3	99184.5	40278.7	50318.9	115488	43227.5	49738.9	22788.2	116855	49979	0
321	M210T8	210.117	210.095	210.137	7.70823	7.6838	7.72926	13	3	2	1	2	1	1	0	1	1	0	1	0		3.55186e-08	4.13937e-09	278577	277513	283936	454936	258564	237441	281645	475462	210192	200257	198414	403359	81545.9	71290.5	47560.2	131079	96793.3	55934.5	54623.5	103486	49649.8	48016.6	65107.5	78159.1	39804	0
133	M216T8	216.073	216.05	216.111	8.44299	8.37912	8.49129	11	0	0	0	3	0	0	0	4	0	0	0	4		4.30137e-10	1.17705e-10	158689	188325	155626	245467	146135	208154	186800	267705	175556	189580	125237	268648	11532.2	23204.5	26151.4	52824.3	13468.6	29715.3	30801.4	58443.6	21035.4	22629.5	33952.2	26597.3	59015	0
165	M217T8	217	216.95	217.005	8.41638	8.38077	8.45805	94	6	8	8	8	8	8	8	8	8	8	8	8		8.13962e-10	1.84546e-10	52613884	5.59108e+07	4.72423e+07	8.73813e+07	4.70371e+07	64444434	5.5466e+07	8.45079e+07	5.72087e+07	5.48069e+07	4.16996e+07	85006167	7.64443e+06	9.52112e+06	8.21311e+06	1.31533e+07	8.63966e+06	1.09121e+07	8.49188e+06	1.36848e+07	6.4249e+06	7.67389e+06	7.97748e+06	1.059e+07	6772808	0
328	M217T9	217	216.95	217.008	9.12062	9.05383	9.23738	94	6	8	8	8	8	8	8	8	8	8	8	8		4.44804e-08	5.03177e-09	24832876	2.6942e+07	2.20079e+07	4.41532e+07	2.19991e+07	2.88917e+07	2.61501e+07	3.87159e+07	2.66716e+07	2.54368e+07	1.99188e+07	4.44505e+07	6.36883e+06	6.71435e+06	5.66182e+06	9.89664e+06	6.6358e+06	5.99339e+06	4.90743e+06	5.74361e+06	3.54591e+06	4.94056e+06	4.76043e+06	8.69381e+06	5538847	0
179	M218T8	218	217.973	218.009	8.41638	8.38077	8.45805	94	6	8	8	8	8	8	8	8	8	8	8	8		1.20005e-09	2.4943e-10	6.964e+06	7.28024e+06	6.08785e+06	1.09631e+07	6.14861e+06	8.31483e+06	7.33043e+06	1.07559e+07	7.59237e+06	7.07138e+06	5.38325e+06	1.08156e+07	1.10907e+06	1.17426e+06	1.04142e+06	1.64373e+06	1.0901e+06	1.42118e+06	1.01364e+06	1.90787e+06	759746	1.09232e+06	1.06533e+06	1.3653e+06	944425	0
375	M218T9	218	217.969	218.05	9.12023	9.06486	9.58343	95	6	8	8	8	8	8	8	8	8	8	8	8		9.65045e-08	9.60483e-09	3.26141e+06	3.48893e+06	2.92081e+06	5.49778e+06	2.92381e+06	3.77712e+06	3.40203e+06	4.90265e+06	3.49101e+06	3.27285e+06	2.57746e+06	5.50011e+06	801067	904537	752683	1.189e+06	866652	821990	651645	686343	421878	654606	629677	1.02693e+06	720557	0
968	M219T14	219.144	219.097	219.176	13.9526	13.9288	13.9735	47	4	7	7	0	3	6	0	0	7	5	7	1		0.000157808	6.08707e-06	427129	505361	393788	667299	451987	582008	460983	566836	507049	460923	379348	543441	127752	72362.4	74091.9	213080	129016	87991.1	55396.1	89930.4	76589.3	90360.1	108719	122331	147421	0
430	M219T2	218.972	218.927	219.002	2.0796	1.94571	2.81728	90	6	8	8	8	7	7	8	8	7	7	8	7		2.54118e-07	2.19915e-08	4.02029e+06	3.04158e+06	2.18528e+06	4.33416e+06	2.84919e+06	3.84507e+06	4.65362e+06	6.57006e+06	3.60989e+06	3.26007e+06	2.07859e+06	4.43995e+06	1.65357e+06	306181	359834	799356	1.07569e+06	868374	606303	2.27488e+06	1.06984e+06	943841	661610	952249	489271	0
174	M219T8	219.006	218.978	219.056	8.3434	8.23936	8.40586	87	6	8	8	8	6	8	6	5	8	8	8	8		1.04655e-09	2.23491e-10	1.57059e+06	1.52927e+06	1.18464e+06	2.86921e+06	1.39215e+06	1.69692e+06	1.61262e+06	2.63419e+06	1.83383e+06	1.58876e+06	1.00418e+06	2.67985e+06	384742	307791	249611	422233	455793	359309	197023	733073	126937	241101	184395	555788	335124	0
1183	M220T14	220.156	220.119	220.17	13.9565	13.8399	13.9796	17	2	2	1	2	1	4	0	0	1	3	0	1		0.00141934	4.48483e-05	84817.6	91514.6	74907.7	126453	83302.5	108960	87820.1	102245	95032.2	88373.2	73693.3	97036.9	26059.1	10095.6	11898	57871.7	20636.7	14111.8	9274.76	14871.5	15681.2	17420.5	18661.5	23569.5	25717	0
459	M220T2	220.004	219.982	220.016	2.08519	2.0272	2.24755	40	4	3	1	2	5	2	2	6	4	3	3	5		3.67552e-07	2.99497e-08	355572	248642	185942	324203	269880	315422	355875	532379	287991	280064	166271	338573	106162	36439.6	34950.5	62885.7	72403	57295.6	53642.5	157356	76090.5	65897.4	56402.5	86425.6	38305	0
527	M220T4	220.054	219.951	220.078	3.81188	3.71203	4.11726	25	3	5	2	2	3	2	0	1	5	2	0	0		1.27939e-06	9.07023e-08	277705	252195	215670	348411	247380	228468	285193	366330	302829	221049	164242	299279	121119	56996.2	54402.6	109644	76777.6	51167	47756.5	58806.6	50390.8	38792.7	31400.1	37122.7	188566	0
369	M220T6	220.108	220.054	220.144	5.87476	5.76165	6.00556	91	6	7	8	8	7	8	8	8	8	8	8	7		9.08707e-08	9.1439e-09	350758	342890	1.43557e+06	599338	446777	710087	1.85863e+06	822994	509469	384279	1.16392e+06	453163	110506	156163	366126	514001	240155	323720	432856	548150	212872	125785	494310	252786	337817	0
89	M220T8	220.017	219.993	220.06	8.31051	8.26194	8.35745	33	2	2	0	7	3	3	0	2	4	3	0	7		1.11817e-10	4.63289e-11	180295	176161	138092	316714	173009	214179	193948	340560	207725	186989	117549	293706	44352.6	40340.8	23668.8	67437.6	37308.3	25592.3	20763.7	69027.7	19180.6	23068.1	19802.6	62206.6	44961	0
675	M221T11	220.975	220.966	221	10.5574	10.5116	10.7862	9	0	1	0	4	0	0	0	2	0	0	0	2		9.45802e-06	5.20541e-07	44216.1	60269.7	58051.3	313808	30178.2	125832	69861.5	282525	82732.2	88805.8	61150.4	343376	49280.3	68407.8	43893	126785	40205.5	92494.4	54135.1	175517	47245.3	80117.4	30849.6	141119	40207	0
171	M221T2	220.965	220.933	221.003	2.09974	2.06151	2.14317	20	2	0	2	2	1	3	1	6	1	0	0	2		9.34908e-10	2.04147e-10	498881	410701	309264	552910	457221	508638	660290	1.14195e+06	377214	404166	243216	598058	105989	48702.4	66042.1	102457	295799	108699	222964	653322	62286.6	84195.4	62097	105813	121941	0
495	M221T6	221.092	221.065	221.107	5.86605	5.74848	5.986	20	0	0	7	1	0	0	6	0	0	0	6	0		8.4931e-07	6.39675e-08	189535	187110	331784	262112	213636	234528	430385	363255	201040	173126	255492	227942	43054.6	22142.8	59091.3	95639	70127.2	64030.5	78438.2	141828	43396.4	30035.5	78619.4	61657	57308	0
1408	M221T9	221.129	221.089	221.152	9.41556	9.33756	9.48727	32	2	2	0	5	3	2	2	3	3	4	3	3		0.0247758	0.000657836	715233	535423	371168	1.70303e+06	497829	446082	468573	736010	393557	463409	313258	757115	879139	501080	197253	1.61874e+06	334593	337517	224429	411813	210606	275881	167936	492335	192211	0
163	M222T2	221.99	221.98	222.025	2.10219	2.06958	2.1606	7	0	0	0	0	2	4	0	0	0	1	0	0		8.02676e-10	1.82857e-10	32969.5	35933.8	29941.9	96569.8	47374.2	70930.6	63224.1	121874	61469.5	59346.5	37534.2	99339.4	17511.6	9511.01	11643.2	11143.2	28933.9	22568.3	16182	32793.6	15701.9	17138.6	14956.1	21915.9	11649	0
1467	M222T9	222.15	222.129	222.17	9.42077	9.34901	9.48727	22	0	0	0	4	2	1	2	3	2	3	2	3		0.0548535	0.00139818	96251.6	85105.5	74721.1	305736	100696	87720.1	92952.3	137237	78217.7	93231.3	62099.7	135647	59480.2	38437.7	36716.2	289707	64445.3	59821.8	41350.2	71027.3	36268.6	52189.5	28025.7	88306.5	34319	0
860	M224T2	224.044	223.96	224.093	1.89082	1.82008	2.10095	34	1	1	0	3	5	5	4	6	5	1	2	1		5.88921e-05	2.55316e-06	64532.8	73545.5	38369.3	79590.1	207922	108930	123347	231439	112726	82045.4	47838.9	69936.1	39972	42931.7	18862.3	61656.2	236598	42775.8	59173	113077	58628.7	28768.6	29094.4	57974.8	99020	0
757	M225T12	225.108	225.057	225.146	12.037	11.8967	12.3452	90	4	8	7	8	8	8	8	7	8	8	8	8		2.16939e-05	1.06628e-06	367359	507285	390365	1276251	577952	681735	720750	907467	709698	691182	537625	1.08443e+06	100061	267200	165749	509051	313153	202791	247299	410795	292694	241295	178339	363044	330086	0
1496	M225T4	224.993	224.95	225.006	4.16746	4.10404	4.22079	41	2	2	6	4	4	2	2	3	6	3	5	2		0.0946744	0.00236229	329235	226385	333741	814047	468518	190185	260539	394432	1.28674e+06	395056	296215	440349	450060	169876	223617	712809	436036	213413	170972	284110	794598	381028	201636	562588	162517	0
257	M225T6_1	225.1	225.054	225.111	6.44587	6.40859	6.50572	24	4	4	4	0	4	1	0	2	2	1	1	1		7.38019e-09	1.06733e-09	555115	509969	445009	617087	459164	352408	410043	806028	397669	326615	260570	584742	121591	73380.6	43848.3	96049.9	191965	82080.6	83823.7	222651	91432.9	90367.4	54320.6	170680	67287	0
264	M225T6_2	225.089	225.048	225.102	5.68857	5.19524	5.78844	22	4	3	4	3	1	0	0	4	1	1	0	1		8.78444e-09	1.24115e-09	426494	385810	374953	618013	385926	282216	345005	764559	322063	272986	215704	557222	133730	85897.7	92436.2	192136	168587	49120.8	74691.7	261089	75036.7	67140.9	38004.7	179832	71437	0
41	M225T7	225.1	225.085	225.105	7.25089	7.22775	7.2689	13	3	0	0	0	0	0	0	0	7	1	2	0		2.12861e-11	1.94221e-11	423023	339712	303835	516718	278788	278126	331666	541754	430757	277080	225482	491805	82327.1	28443.8	42347	65881.9	75259.7	49383.7	33110.7	57548.5	39731.6	52327.5	50329.9	85819.2	51499	0
609	M225T8	224.957	224.919	225	8.23964	8.21091	8.25731	66	4	7	4	7	4	6	7	7	2	6	4	8		4.07242e-06	2.48964e-07	226552	246848	173721	520420	217004	260188	260666	368684	234142	257432	138855	500739	130334	115782	89127.9	168667	123879	95768.4	82246.4	82486.7	79875.4	90197.3	48510.6	188566	138648	0
986	M226T12	226.129	226.09	226.154	12.0366	11.5394	12.3452	82	4	7	7	7	6	8	7	5	7	8	8	8		0.000195542	7.38407e-06	77206.3	99090.9	90398.9	236851	116541	130168	140774	179380	138527	134544	104605	198410	18514	50329.6	51699	93967.5	54741.3	38290.1	44452.5	101866	54837.1	45619.3	33623.3	60196.6	60682	0
207	M226T3	226.041	225.998	226.118	2.69153	2.52318	2.72699	12	0	0	0	1	1	0	0	6	0	1	0	3		2.27871e-09	4.10034e-10	73447.2	77796.3	59896	182621	129662	112765	127330	386008	111768	113726	61548.6	239647	15316.5	24049.6	17024.1	63561.9	73821.8	41717.8	31518.2	117315	28445.1	25194.9	20605.3	178621	46900	0
1139	M226T4	226.012	225.968	226.03	4.16749	4.10404	4.22079	22	2	0	2	2	4	1	0	0	6	3	1	1		0.000784549	2.5768e-05	68895.7	59274.6	65337.6	134763	95807.4	57894.9	78695.6	115732	192280	79162.6	61296	98301.9	45503.5	15329	24313	79757.5	46642.5	24450.8	17144.1	38061.1	85911.5	41879.5	18938.5	60237.8	19573	0
843	M226T8	225.95	225.914	225.987	8.24195	8.20034	8.26177	13	1	1	1	4	1	1	0	0	0	1	0	3		4.74145e-05	2.10025e-06	31624.5	33105.3	24953.2	64221.7	27800	34884.4	34501.8	55935.1	29529.4	31373.2	18604.5	66470.6	22891.5	20520.7	18933.8	17658.8	20142.6	19404.1	10700.8	16054.4	16821.5	12315.6	9394.48	24165.9	16871	0
362	M227T6	227.039	226.987	227.087	6.4943	6.19647	6.59659	91	6	8	8	8	7	8	8	7	8	7	8	8		7.95666e-08	8.18768e-09	702649	812334	763629	1.10833e+06	620496	918174	917420	1.21428e+06	534441	574282	524879	1.11933e+06	119925	196059	204101	162502	240884	270364	231358	365145	99323.4	283593	142373	215598	190458	0
475	M228T10	228.15	228.091	228.164	10.0218	9.89812	10.2773	20	1	2	0	4	1	1	0	0	3	5	1	2		5.87891e-07	4.61163e-08	47682.1	50113.8	46996.2	102267	60515.1	74202.7	67450.1	94033.7	63138.1	60860.9	41083.2	94573	3467.1	5504.37	7690.33	36564.8	12843.1	37363.2	13494	22487.7	8473.77	24656.8	7436.69	26640.4	16481	0
552	M228T7	228.053	228.016	228.093	6.5068	6.45557	6.61856	81	6	7	7	8	5	6	8	7	6	6	8	7		1.75779e-06	1.19073e-07	135051	139231	130391	195377	119589	154845	162217	204526	101266	91171.8	95959.4	180696	29189	31413.1	30270.6	39111.8	47134.2	48845.2	45343.9	65970	24262.4	29631.5	25835.7	41778.2	29720	0
1237	M231T11	231.05	231	231.087	10.7094	10.4909	11.3623	92	5	7	8	8	8	8	8	8	8	8	8	8		0.0028287	8.54039e-05	1.78644e+06	1.4332e+06	1.92099e+06	3858237	858870	907963	1.4259e+06	2.75663e+06	1.11939e+06	979106	1.15489e+06	2.271e+06	1.38118e+06	1.08096e+06	1.04032e+06	2.80001e+06	347457	168589	540783	2.14671e+06	790941	527096	353533	1.04236e+06	1335188	0
1043	M231T2	230.987	230.967	231.004	1.59554	1.53138	1.66527	20	2	2	3	0	0	0	7	0	1	2	3	0		0.000343118	1.22228e-05	214967	250437	236066	196609	85830.1	200924	375996	195286	228573	239946	174941	208988	122623	92322.6	59328.3	27436.4	55461.2	44913.1	82261.3	111028	84619.4	99745.3	68081	43495.8	40943	0
1021	M231T3	230.951	230.898	230.967	2.62303	2.57009	2.69812	76	5	8	8	6	4	8	7	3	7	8	6	6		0.000265755	9.72241e-06	1.02195e+06	926954	578423	1.12784e+06	578123	1.10543e+06	797587	844998	941121	1.02642e+06	500291	963079	336058	298236	169417	385463	259821	334055	296099	357609	280655	226957	218776	368078	120225	0
1241	M232T11	232.059	232.007	232.094	10.7063	10.5025	11.3623	92	5	7	8	8	8	8	8	8	8	8	8	8		0.00289363	8.7228e-05	296194	231060	303132	598583	148660	157415	236857	435166	194804	166174	185959	369790	218291	165775	153446	421029	63140.3	22599	84517.6	316060	132638	81796.3	54474.8	156745	199945	0
394	M232T9	231.977	231.921	232.014	8.95273	8.91033	8.99823	59	2	4	6	7	4	4	5	8	1	2	8	8		1.2755e-07	1.21107e-08	63112.3	69416.3	56904.8	144816	58209.5	75249	72519.2	172891	60664.5	56296.1	74063.9	118518	18899.5	21356.9	11530.1	32332.9	28331.8	23986.8	12402.9	20498.1	16343.8	20328.9	17925.6	36417.1	26679	0
1517	M233T11	233	232.95	233.013	10.9204	10.6677	11.5506	84	5	7	6	7	7	8	8	8	7	7	7	7		0.127603	0.00314648	3.89414e+06	3.6276e+06	2.95162e+06	8.64618e+06	2.81952e+06	3.69446e+06	3.09496e+06	6.54719e+06	3.40112e+06	3.10377e+06	2.78296e+06	7.4486e+06	2.30402e+06	2.57643e+06	2.11994e+06	6.58009e+06	3.12273e+06	2.01375e+06	2.17597e+06	4.90428e+06	2.11919e+06	2.16586e+06	1.96832e+06	4.24575e+06	2695421	0
578	M233T13	232.997	232.95	233.011	12.8882	12.8692	12.9068	94	6	8	8	8	8	8	8	8	8	8	8	8		2.74868e-06	1.76619e-07	5544324	6.09985e+06	5.21728e+06	1.04295e+07	3.95407e+06	5.29878e+06	4.27914e+06	7.20651e+06	5.16712e+06	4.89509e+06	4.17343e+06	8.49558e+06	2.03385e+06	1.242e+06	1.3677e+06	1.84167e+06	1.28638e+06	1.63068e+06	1.58064e+06	1.33996e+06	2.05089e+06	2.3507e+06	1.86959e+06	2.05074e+06	1799421	0
443	M233T7	233	232.951	233.011	6.53182	6.44932	6.57997	82	6	8	8	8	5	8	8	8	5	5	7	6		3.0864e-07	2.59059e-08	1.96043e+06	1.9241e+06	1.66997e+06	2.74194e+06	1.07325e+06	1.27724e+06	1.48445e+06	3.19775e+06	921770	899895	883095	1.93065e+06	572944	716522	530001	1.12174e+06	553712	359999	265231	701045	301343	413294	457009	1.40781e+06	575755	0
1503	M234T11	234.003	233.972	234.092	10.947	10.6677	11.5506	81	5	6	7	7	6	8	7	7	7	7	7	7		0.101521	0.0025245	511456	474886	410266	1.05894e+06	380961	489317	421208	816820	451042	405860	364333	945488	298313	318784	254175	773194	411153	261613	272927	587041	280306	265029	240921	517147	337930	0
615	M234T13	234.001	233.951	234.035	12.8887	12.8692	12.9189	94	6	8	8	8	8	8	8	8	8	8	8	8		4.23996e-06	2.57751e-07	718685	815516	675953	1.34543e+06	529774	687945	559426	917984	682512	636202	532028	1051281	256284	150869	159985	234015	217710	210447	199341	152211	264539	304067	245773	243900	227985	0
825	M234T2	233.949	233.935	233.979	1.62194	1.54388	1.69001	27	2	5	4	0	0	4	4	0	3	3	2	0		3.92524e-05	1.77712e-06	97858.6	73523	54636.7	97048.6	55319.4	65623.7	70136.5	85776.3	83384.4	65266	37369.8	96440.8	26284.8	27073	23649.3	25413	27334.9	15062.6	14116.2	31529.5	22622.2	16467.7	8379.92	25400	16142	0
737	M234T5	234.085	234.051	234.103	4.76812	4.58957	4.86387	38	3	1	7	2	2	3	7	4	0	2	6	1		1.64162e-05	8.31638e-07	131314	114657	174948	115546	127752	118101	214633	213814	100570	87774.4	118829	124771	35075.1	17788.6	57981.2	36860.5	41943.5	24922.1	50428.1	79579.8	24243.3	38615.2	57638.3	86089.1	20306	0
380	M234T7	234.013	233.962	234.043	6.53188	6.47376	6.57242	61	5	7	7	6	3	5	8	7	2	4	3	4		1.08548e-07	1.06011e-08	273668	271441	233669	369787	166932	192608	249089	418693	150125	147208	131794	268571	89984.5	99823.5	73098.4	140652	67104.1	53292.2	73288	106566	36259.1	51013.6	34621.6	87548.8	72316	0
751	M235T11	235.004	234.958	235.036	10.5409	10.3531	11.1991	81	5	6	6	7	7	7	6	7	8	7	7	8		2.06889e-05	1.02268e-06	1.15061e+06	1.02705e+06	660277	2.66092e+06	1.05308e+06	1.35878e+06	935502	2.28656e+06	1.64365e+06	1.18791e+06	473730	2.54441e+06	617766	606079	392235	1.51316e+06	723585	533625	413380	1.21562e+06	586303	434904	218602	1.11715e+06	440749	0
33	M235T13_1	235.006	234.965	235.041	12.6735	12.6516	12.7107	90	6	8	8	8	8	8	8	8	8	8	4	8		1.64757e-11	1.78186e-11	668636	615601	420543	1.44037e+06	639547	689042	524821	1.18298e+06	665387	564298	238878	1.23642e+06	129318	63924.3	79670.4	145350	168848	139197	100222	104576	112058	116876	117048	264379	189816	0
1211	M235T13_2	235.142	235.089	235.163	13.4006	13.3704	13.4699	21	0	1	1	2	1	5	1	3	0	2	3	2		0.00192636	5.94708e-05	166342	204169	151481	246924	219359	270733	201244	306944	177586	153975	123827	226129	56663.4	80681.9	51257.8	109302	104736	110583	68555.6	123014	43515.4	44233.9	54014.2	76901.5	77976	0
216	M235T8	235.006	234.961	235.035	8.41716	8.37716	8.4665	76	6	8	7	7	5	8	6	4	8	8	2	7		2.63429e-09	4.55776e-10	459248	461878	301126	796443	419033	514921	445674	721267	509060	452503	217451	706512	61424.2	57145.9	78709	130953	49220.3	57820.5	78519.4	265605	36178.8	74584.5	55469	211001	77675	0
494	M236T11	236.015	235.98	236.044	10.5587	10.3531	11.1991	49	3	3	0	6	4	5	3	6	7	5	0	7		8.39533e-07	6.33254e-08	182266	166820	118549	379056	182939	216773	145192	328062	240846	171100	93577.5	353216	67062.6	73437	45518.9	159844	85967.2	66185.1	52877.9	129178	70829	55714.1	28115.5	126181	54176	0
1311	M237T14	237.168	237.109	237.197	13.9541	13.9341	13.9735	94	6	8	8	8	8	8	8	8	8	8	8	8		0.00657283	0.000187274	1.12473e+06	1.29875e+06	1.06102e+06	1.51543e+06	1.14261e+06	1.55437e+06	1.17862e+06	1.36596e+06	1.33003e+06	1.23639e+06	1.09016e+06	1.42778e+06	354829	138769	199127	363105	306690	243200	178272	265515	233757	227485	333369	275981	257633	0
265	M237T7	237.051	237	237.117	7.02701	6.94959	7.09895	40	0	2	3	2	1	7	8	8	1	3	2	3		8.88198e-09	1.25292e-09	262297	345071	325027	535507	288567	889234	1.02804e+06	2.24061e+06	279404	359995	215239	563976	99597.6	133492	116716	302661	128573	339389	250765	945975	82432.6	216209	61516.4	229299	291248	0
1265	M238T14	238.157	238.134	238.188	13.9564	13.9341	13.9735	94	6	8	8	8	8	8	8	8	8	8	8	8		0.00385737	0.000113921	211710	240884	202503	277254	208956	293775	214464	253780	254467	229346	204083	261190	59995.2	25692.8	36774.8	62985.4	55500.8	47072.1	30967.1	47989.9	39301	35671.9	61687.8	50878.2	46284	0
1352	M238T4	238.055	237.994	238.079	4.44932	4.38547	4.58857	45	5	2	4	1	5	1	2	0	7	5	6	7		0.0104568	0.000289253	120106	92493.4	79409.3	124072	127815	102418	121421	129808	152075	109790	125660	151144	39394.4	32111.8	20452	51828.7	67246.6	27853.3	34462.5	30934.4	27787.9	37159.4	68225.4	54556.9	20692	0
217	M238T7	238.065	238.026	238.124	7.02659	6.94795	7.1023	24	0	0	1	1	0	5	6	8	0	0	1	2		2.75972e-09	4.71689e-10	76491.5	85578.3	77902.2	125096	78384.4	164161	181087	359847	81552	80357.1	62565.2	122719	19329.6	21378.6	20966.2	49421.5	25339.9	40733.6	46807	130601	19322.5	32642.3	15890.3	37392.1	42826	0
613	M239T8	238.984	238.943	239.026	8.42334	8.39194	8.47866	94	6	8	8	8	8	8	8	8	8	8	8	8		4.21922e-06	2.56669e-07	425518	434222	479355	826828	429350	587963	370750	527247	472323	480144	435892	924611	77510.5	135486	118268	125326	222594	166719	92247.3	105101	81204.4	148320	127125	208024	76708	0
261	M240T12	240.168	240.136	240.185	11.6877	11.4857	11.9095	20	0	2	1	1	1	4	5	0	0	4	2	0		8.61314e-09	1.22037e-09	24010.5	67446.3	52126.7	122159	47425.7	95460	102972	99011.5	28404.9	83895.4	49964.5	96593.2	2549.52	36910.6	19533.4	34601.6	33303.4	32344.9	22530.7	21727.6	3012.63	26249	16729.8	9642.82	26981	0
26	M240T3	240.09	240.049	240.172	3.36447	3.28375	3.44632	93	6	8	8	8	8	8	8	8	8	8	7	8		1.07161e-11	1.4903e-11	353687	284474	202014	1.5895e+06	345901	382169	326889	3.04138e+06	403182	368921	172848	1.30113e+06	64922.4	62012.9	32728.5	360309	93538.2	125356	70909.7	872710	123208	84321.7	51126.3	451074	200195	0
562	M240T8	239.987	239.95	240.011	8.41475	8.38193	8.4422	31	0	2	4	4	1	3	2	1	2	1	5	6		1.9853e-06	1.3199e-07	36034.9	44536.5	55122.9	103428	39162.3	65860	36107.3	60203.2	49272.6	48683.5	53168.8	118012	9251.47	22730.2	16019	11006.9	38449.1	27732	18812.6	21037.7	16098.9	26573.6	18494.2	24338.1	11289	0
488	M241T10	241.095	241.037	241.13	10.234	9.97344	10.9355	46	3	3	0	4	2	6	7	7	4	5	1	4		7.65917e-07	5.84287e-08	138051	176540	106165	397970	181445	255186	328718	597882	159175	162465	100536	256075	65844.4	55624.4	27715.3	263992	130425	95111.1	80335.1	315702	94273.4	69934	39686.3	131859	143514	0
121	M241T3	241.074	240.951	241.085	3.36675	3.32778	3.59754	6	0	0	1	0	0	0	0	4	0	0	0	1		2.59748e-10	8.03067e-11	123779	115415	107621	273165	124469	117560	126138	503046	134717	120581	68353.4	229818	20302.7	21307	81980.3	41194.2	27147	27410.9	22796.7	80125.4	30897	21979.6	13556.2	31901.3	200361	0
223	M241T8	240.982	240.948	241.019	8.25546	8.23375	8.26177	11	0	0	0	2	1	2	0	0	0	1	1	4		2.95807e-09	4.96235e-10	31582.3	31285.8	51138.8	158807	27424.7	64090.3	31942.3	114572	54315.3	68928.1	44361.5	153668	12414.6	18655.5	19721.1	36514.5	47152	27532.1	17003	21745.9	13078.6	25772.3	19366.5	52502.2	31640	0
492	M242T10	242.127	242.075	242.16	10.2459	9.97344	10.5494	19	0	1	0	2	1	4	6	3	1	0	0	1		8.07835e-07	6.12305e-08	26957.5	34113.3	25848.6	79852	38569.5	50308.1	64587	112998	31475.5	33554.3	25206.8	53698.7	8438.62	8715.1	5795.44	44628.4	22124	22060.1	18150.2	59123.2	9591.17	11966.2	7830.94	20814.8	24755	0
946	M242T2	242.067	242.031	242.183	1.88475	1.81902	1.99452	31	1	2	0	2	2	3	4	6	4	4	1	2		0.000125509	4.96005e-06	29362.4	51827.2	19168.6	69067.6	152122	67125.3	87530.8	298595	65535.6	56689.2	24083	84129.6	11642.8	49550	8351.7	42496	225080	30124.9	63519.9	259795	52589.7	32295.3	18832.5	89150.5	148343	0
258	M242T3	242.065	242.034	242.129	3.36565	3.31428	3.47028	60	5	8	6	5	4	6	2	5	5	7	1	6		7.50279e-09	1.08283e-09	128415	106816	88986.4	154217	104893	124610	109017	203006	115911	115263	63256.7	164634	20958.6	18907.4	22661.8	26627.8	25795.9	26232.1	24161.3	18560	25123.8	25565.4	16043	32850.8	31221	0
770	M243T12	243.112	243.06	243.146	12.0373	11.8967	12.3549	91	4	8	8	8	8	8	7	8	8	8	8	8		2.44651e-05	1.18397e-06	211653	298017	234314	690163	338533	437805	492862	599648	414168	417604	319000	570399	55725.3	158663	120109	288551	175353	135308	158161	231965	171504	137912	106017	197121	175649	0
212	M243T13	242.98	242.961	243.006	12.665	12.6358	12.7061	16	0	0	0	8	0	0	0	3	0	0	0	5		2.49428e-09	4.37775e-10	28423.8	36602.8	52548.6	223179	19776.3	42381.8	33996.1	202959	27325.5	41518.5	35810.8	179867	12851.8	21824.2	17769	25695.5	15285.8	14718.5	23069	48681.1	11778.6	20206.6	9435.79	43170.8	27947	0
593	M244T10	244.126	244.066	244.188	9.93744	9.8398	10.3162	21	0	1	2	4	1	1	0	0	2	5	1	4		3.29342e-06	2.07034e-07	32108.8	35160.2	31966.1	63153.2	37022.3	44036.3	45705	55390.8	39336.4	50693.4	29296.1	49697.2	7244.77	5910.26	7291.89	18950.7	8305.19	17586.7	11432.3	22548.8	6614.67	12492.2	5769.31	9372.49	16023	0
993	M244T12	244.14	244.092	244.191	12.0435	11.9023	12.3843	88	4	8	7	8	8	8	8	5	8	8	8	8		0.000210799	7.90445e-06	56580.8	60895.5	48349.7	135588	74868.7	87443.1	99229.3	113108	94725.2	86976.5	66258.1	113571	9616.36	32337.3	20346.6	53886	32539.6	29368.1	32771.4	51450.2	32836.3	27732.8	20026.1	40479.3	34633	0
374	M244T4	244.032	244.014	244.036	3.61073	3.57075	3.61998	6	0	0	0	1	0	0	0	5	0	0	0	0		9.61845e-08	9.57892e-09	24854.3	19933.1	15390.6	49044.7	40876	20721	29069.8	162603	33727.1	22873.9	16087.9	35871.9	9874.19	7151.39	4946.65	29801	16245.3	7812.49	11572.5	61773.6	8998.53	5410.48	6371.11	17472.3	17936	0
1553	M245T11	245.036	244.975	245.08	11.0851	10.8335	11.7766	63	3	6	6	5	4	5	5	6	5	4	7	7		0.263882	0.00635478	338459	369540	294353	462140	1.72895e+06	2.27591e+06	1.93937e+06	3.39227e+06	1.28839e+06	1.55581e+06	1.14827e+06	1.94298e+06	243270	191353	163490	401729	3.20469e+06	4.01839e+06	3.02221e+06	5.49888e+06	3.02152e+06	3.64891e+06	2.57273e+06	3.97647e+06	2107141	0
829	M245T3	245.031	244.984	245.051	3.37154	3.33224	3.44912	83	6	8	8	8	6	7	6	6	7	7	7	7		4.03793e-05	1.82174e-06	747883	618405	554956	717555	525535	744331	564018	559470	652263	698677	428818	758803	165482	59134.8	129470	77173.5	183175	160861	129441	94133.5	89573.3	174982	88604.7	84466.7	48336	0
1354	M246T11	246.053	246.02	246.111	11.1218	10.8335	11.7766	31	1	2	2	1	3	2	4	4	1	3	3	5		0.0108779	0.000300146	107407	115308	85702.7	131519	351472	439657	367704	619141	279235	303470	217318	379270	29535.9	31119.9	21923	59659.6	538987	664270	508518	929758	515525	578199	442848	679751	354327	0
1093	M247T8	247.05	247	247.062	8.12218	8.07651	8.17015	65	2	6	7	4	1	7	7	5	6	7	8	5		0.000468711	1.60424e-05	500083	679632	1.07417e+06	1.69795e+06	421646	667488	892755	2.5699e+06	554517	618076	835784	2.80232e+06	198365	339391	1.05243e+06	1.08004e+06	238727	196286	387276	2.509e+06	150791	254464	341505	1.53235e+06	1115639	0
334	M247T9	247	246.949	247.012	8.9517	8.91033	8.98405	94	6	8	8	8	8	8	8	8	8	8	8	8		5.17141e-08	5.7148e-09	1.71431e+07	1.87072e+07	1.45978e+07	2.93065e+07	1.44333e+07	1.99068e+07	1.91038e+07	3.2389e+07	1.62532e+07	1.55249e+07	1.14124e+07	2.72609e+07	4.76793e+06	4.49596e+06	3.02337e+06	7.32699e+06	5.17921e+06	5.84114e+06	3.29081e+06	3.80497e+06	4.81966e+06	5.53795e+06	3.83788e+06	5.38044e+06	5517394	0
936	M248T8	248.025	248.007	248.054	8.10555	8.0632	8.13032	20	0	0	2	3	0	0	2	4	0	0	4	5		0.000119026	4.74368e-06	81068.5	112604	178345	275086	72269.1	111220	151946	415336	92892.8	104185	146271	440652	28631.4	59674.9	172014	176577	40228.1	30450.6	65603.5	389553	23005.7	36579.6	51352.9	251930	178776	0
344	M248T9	248.005	247.991	248.034	8.95228	8.91033	8.99823	94	6	8	8	8	8	8	8	8	8	8	8	8		5.89293e-08	6.36531e-09	2.48609e+06	2.71881e+06	2.12708e+06	4.07668e+06	2.10354e+06	2.8637e+06	2.7429e+06	4.43714e+06	2.31494e+06	2.21957e+06	1606722	3.77034e+06	707015	631814	438394	996266	798131	771116	441929	543844	615425	749860	483784	741695	779459	0
183	M249T12	249.107	249.1	249.125	11.5534	11.3216	11.7859	11	0	0	0	0	0	4	5	1	0	1	0	0		1.32521e-09	2.70094e-10	97771.2	113132	92569.7	50808.5	110290	201993	299639	258892	101382	119020	67149.9	50341.3	15713.2	29603.1	16786	52256.8	31010.3	46967.7	82586	102093	12141.3	43409.9	28832.8	30622.1	54546	0
1238	M249T2	248.987	248.952	249.003	1.61446	1.53138	1.72761	34	2	3	5	0	2	1	7	1	4	5	4	0		0.00283112	8.54719e-05	441604	462715	392272	422832	266120	376936	614899	403899	425932	425667	283390	423542	172412	124380	82694.9	78449.4	126792	70492.8	123543	259654	136973	123023	102069	106540	68832	0
19	M249T8	249.007	248.978	249.036	8.41258	8.38077	8.45077	94	6	8	8	8	8	8	8	8	8	8	8	8		6.58663e-12	1.25767e-11	2.35544e+06	2.09272e+06	1.26995e+06	4.12302e+06	2.07746e+06	2.21459e+06	2.07186e+06	4.53759e+06	2.5411e+06	2.02503e+06	727812	3.7075e+06	314374	366896	325064	691418	400859	375347	366998	1.39204e+06	210558	347803	278056	521796	562963	0
127	M249T9	249.006	248.965	249.037	9.07736	9.00972	9.16631	94	6	8	8	8	8	8	8	8	8	8	8	8		3.68835e-10	1.05155e-10	1091083	1.10868e+06	821654	2.02488e+06	971804	1.23138e+06	1.09327e+06	2.09166e+06	1.17786e+06	1.04854e+06	519766	1.88881e+06	287967	237614	198618	421762	295782	260598	195826	358122	170255	246083	162816	395986	320422	0
1267	M250T2	249.99	249.942	250.012	1.61141	1.53138	1.71001	25	2	4	5	1	0	1	4	1	2	1	3	1		0.0038982	0.000115062	101000	100704	89139.6	93257	62236	84715.8	136600	83850.3	100114	94740.5	65046.8	86623.6	36034.1	35461	19572.8	17359.6	25381.4	19840.5	27138.8	46144.2	33014.5	27912.1	22889.8	18885.3	14726	0
1266	M250T6	250.101	250.043	250.107	6.12724	5.77633	6.17874	7	0	0	0	1	1	0	0	0	5	0	0	0		0.0038879	0.000114774	54148.5	40537.5	38605.7	87479.8	49974.7	42954.8	56748.4	59718.8	79213.1	40143.7	27548.9	45216.8	31451.7	25913.5	14428	129787	26483.9	10460.5	31901.1	23576	38456	7560.66	9882.48	17351	219283	0
20	M250T8	250.019	249.996	250.053	8.41328	8.38077	8.45805	93	6	8	8	8	8	8	8	8	8	8	7	8		6.83183e-12	1.27212e-11	358711	316354	197228	596856	319337	329924	314269	666563	379870	302838	114709	538816	50404.5	54768	48577.9	83921.4	63823.6	49828.4	47025.6	186271	30846.2	55925.1	41480	81314.9	72995	0
65	M250T9	250.03	249.996	250.051	9.09383	9.06057	9.16153	29	5	2	0	3	4	5	0	2	5	1	0	2		6.25182e-11	3.32461e-11	154772	138759	97477.2	265342	138336	162123	138379	272536	161925	140774	59739.6	243493	40705.6	26737.3	22323.4	48662	41816.8	29807.9	22390	42638.5	21958.4	29310.8	16239	43906.9	36516	0
6	M251T11	251.111	251.08	251.142	11.1411	10.9965	11.6887	19	0	0	0	0	0	2	8	8	0	1	0	0		1.17335e-12	7.30826e-12	84051.2	115865	87908.5	152179	88789.5	215231	391008	687948	90674.7	115955	67951.9	144921	12914.3	16550.4	7188.1	12938.6	16325.9	59638.1	113610	242361	13915.1	54785.3	8490.8	16913.4	126849	0
1087	M251T2	250.943	250.931	251.002	1.58626	1.53138	1.66588	11	0	2	1	4	0	0	0	3	0	0	0	1		0.000453063	1.55731e-05	90534	110166	80822.3	108632	58359.1	95827.1	142506	113528	98524.7	87177.6	61482.4	114017	41532.2	42601.4	20121.2	21676.3	23088.5	18113.3	27620.7	55659	27905	47702.5	26996.6	26379.6	19938	0
572	M252T2	251.993	251.969	252.009	1.73601	1.68467	1.88483	25	2	1	2	0	2	5	3	0	8	2	0	0		2.31808e-06	1.51606e-07	329139	248552	189254	273615	263562	348291	290031	258912	409419	260591	129817	259294	117822	28779.4	61613	51810.3	176015	90923.8	61254.3	66346.5	67232.2	56784.9	29069.1	73485.2	49475	0
1487	M253T13	253.153	253.103	253.197	13.3971	13.3494	13.4617	94	6	8	8	8	8	8	8	8	8	8	8	8		0.0784417	0.0019733	601784	803544	586772	899256	839038	1.20823e+06	804404	1.16374e+06	684962	660903	455413	871728	264418	408932	289349	599463	497521	595363	365659	661717	271964	319412	258903	438847	443501	0
1018	M254T11	253.939	253.929	253.95	10.9699	10.8592	11.1557	7	0	0	0	3	0	0	0	0	0	0	0	4		0.00025958	9.52184e-06	18335	29100.7	23617.6	76074.2	22150.8	27468	12337.8	34020.2	16722.9	21321.8	22941.9	82277.6	14624.7	23214	12213.6	39879.6	14044.6	20046	6878.4	23476.4	10682.1	15366.6	10284.9	31480.5	10904	0
1474	M254T13	254.155	254.114	254.19	13.3971	13.347	13.4617	88	5	8	8	7	7	8	8	7	7	8	7	8		0.064296	0.00162993	126479	161452	118016	177753	168978	227816	157723	224475	140252	130272	88052.8	167397	50437.4	81714.6	54019.3	109252	93981.6	104191	67911.1	121559	51423.9	58893.1	42571.7	80672.5	70195	0
39	M254T4	254.025	253.986	254.082	3.56277	3.24272	3.64741	19	1	1	1	4	0	0	0	3	0	2	1	6		2.05229e-11	1.9202e-11	119888	100149	79148.3	254416	113860	106923	115710	271500	150843	133797	78346.2	268198	19243.7	14911	15507.9	124487	32608.8	13943.7	17613.6	104184	15226	26766.4	21644.6	64350.7	32863	0
1451	M255T14	255.183	255.124	255.2	13.9547	13.9341	13.9735	94	6	8	8	8	8	8	8	8	8	8	8	8		0.0460514	0.0011862	5.3864e+06	6.40391e+06	5.72462e+06	6.05376e+06	5.10811e+06	7.68556e+06	5.82793e+06	5.33899e+06	6.31617e+06	6.14538e+06	6.07568e+06	6.04432e+06	1.62227e+06	676462	1.13666e+06	1.49029e+06	1.29164e+06	1.2532e+06	916996	1.00002e+06	1.04182e+06	1.08637e+06	1.88339e+06	1.18663e+06	1346732	0
448	M255T8	254.95	254.9	254.967	8.41033	8.38077	8.44172	94	6	8	8	8	8	8	8	8	8	8	8	8		3.20937e-07	2.67694e-08	2.3004e+06	2.86408e+06	1.68094e+06	4.03121e+06	2.59402e+06	2.81631e+06	3.163e+06	3.80377e+06	2.17749e+06	2.30479e+06	1.20146e+06	4.10204e+06	882363	1.02661e+06	885369	904472	1.24702e+06	1.19645e+06	934288	987769	646092	582722	395618	710950	515402	0
1462	M256T14	256.16	256.133	256.204	13.9612	13.9341	13.9909	94	6	8	8	8	8	8	8	8	8	8	8	8		0.050825	0.00130051	1.09772e+06	1.22536e+06	1.10931e+06	1.19556e+06	1.02529e+06	1499244	1.11096e+06	1.03487e+06	1.34356e+06	1.1799e+06	1.16144e+06	1157652	344435	141431	206904	282941	272577	232123	169672	182416	320714	198783	370007	250726	257538	0
411	M256T8	255.955	255.936	255.975	8.40952	8.38077	8.44172	94	6	8	8	8	8	8	8	8	8	8	8	8		1.91294e-07	1.72899e-08	316798	406817	240387	585664	364639	397267	450717	549621	312401	328159	176837	587950	117717	152056	117401	127141	173956	166859	128430	139028	89137.9	81912.5	62388.7	90415.1	73657	0
1201	M257T11	257.133	257.065	257.153	10.7648	10.5609	11.4376	90	6	8	8	8	7	8	8	7	8	8	7	7		0.00178706	5.54812e-05	639660	502764	436447	458869	389393	433240	444840	508310	508721	342766	334652	495851	189609	129588	83888.5	100644	149794	115035	74368.5	87246.3	69381.8	82984	99327.1	104400	154000	0
621	M257T12	257.138	257.089	257.159	12.0359	11.8967	12.3452	93	6	8	7	8	8	8	8	8	8	8	8	8		4.64596e-06	2.78974e-07	358734	487696	344183	1.366e+06	590217	672033	672422	931957	706852	660168	482982	1.13245e+06	131200	268938	143453	592483	307164	214223	240916	373577	267409	223935	168959	380586	363789	0
1471	M257T14	257.19	257.178	257.201	13.9588	13.938	13.9655	10	0	0	1	0	0	1	0	0	0	1	7	0		0.0606637	0.0015409	146591	158034	133216	150537	140281	182009	152391	144406	163680	146421	131869	142142	36670.1	14912.8	16425	27972.7	30307.1	25098.5	17477.5	19944.7	30171.8	16798.7	42435.2	28258.8	25495	0
218	M257T8	256.961	256.91	257	8.41546	8.39416	8.44172	94	6	8	8	8	8	8	8	8	8	8	8	8		2.76151e-09	4.71914e-10	325602	389117	269386	636676	352845	395892	420339	557271	332512	351982	196627	657324	75364.3	119380	85684.8	100046	120108	121875	90696.5	102704	68777.9	53695.2	56251.5	92094.3	56617	0
1272	M258T11	258.146	258.095	258.187	10.7469	10.5609	11.1185	74	6	7	8	5	7	7	6	2	8	5	7	6		0.00446147	0.000130683	137312	113811	95244.1	89504.8	89149.5	101483	93133.7	104618	114084	75263.1	76281.7	106466	37186.2	22236.2	17088.6	33748	29337.9	22638.3	32099.7	28654.6	15562.9	27352.8	19927.7	19755.5	29549	0
631	M258T12	258.146	258.1	258.172	12.0377	11.8967	12.3549	90	4	8	7	8	8	8	7	8	8	8	8	8		5.44021e-06	3.19356e-07	81203.5	103490	78683	272373	123614	141328	143488	192337	152990	140895	102875	227790	23120.3	51796	33160.2	113878	60980.5	39908.1	44817.7	78623.8	55885.2	47398.5	32242.9	72591	74908	0
331	M258T8	257.978	257.932	258.066	8.41322	8.38701	8.98796	28	1	4	1	5	2	2	3	3	0	0	0	6		4.98641e-08	5.54314e-09	45287.3	55706.8	37746.9	84166.1	49517.1	49727	62825.2	78995	46607.8	47905.1	26401.6	84888.5	13867.9	16335.3	8839.57	19134.5	14018.7	14489.4	32467.3	15856.2	9927.96	5264.22	9239.2	18428.3	10540	0
1565	M259T14	259.142	259.092	259.183	13.848	13.8146	13.8645	33	3	5	6	1	1	2	3	1	3	0	5	3		0.337203	0.00805588	226119	211485	196671	137655	141647	196367	191607	166689	194074	153094	145659	175130	119427	74258.9	73905.5	38736.4	81939.5	57279.4	50897.3	61690.1	63144	46320.2	55551.3	65290.1	60653	0
888	M259T5	258.988	258.955	259.002	4.563	4.52216	4.58497	16	3	2	0	0	4	1	0	0	3	3	0	0		7.84887e-05	3.30401e-06	210579	119885	76792.3	145763	155461	92100.3	67407.7	119815	179601	145596	56001.8	159369	119063	73067.3	16340.3	67412.4	75967.2	81661.3	42846.8	34057.9	118515	96759.3	20259.9	58890.1	36588	0
489	M259T7	259.044	258.998	259.069	6.56135	6.48537	6.68896	84	6	8	7	8	6	8	7	8	7	6	5	8		7.71269e-07	5.87884e-08	736013	590864	499463	749180	487491	577291	591219	908488	530537	461895	323459	829607	153778	78486.7	121013	130395	185673	110107	187225	308716	114182	134046	103906	209923	142448	0
1289	M259T9	259.047	258.999	259.06	8.81195	8.76474	8.87999	60	4	5	5	4	5	8	3	0	8	8	7	3		0.00524678	0.000152066	946528	861819	726923	1.11883e+06	791268	1.00716e+06	727500	818669	1.1353e+06	984631	754406	1.11359e+06	176563	237897	173830	245113	411529	182366	154868	244293	251578	225229	270782	360817	60379	0
1479	M260T14	260.154	260.14	260.163	13.852	13.8303	13.8651	13	3	2	3	0	1	1	0	0	1	0	2	0		0.0690282	0.00174538	51753.3	44493.7	42091.8	29617.1	35591.5	44740.1	44914.9	36739.3	48079.1	33246.8	33966.6	37221.2	21706.6	14160.7	13436.8	8958.57	16899.1	9488.23	12197.6	12805.7	12320.8	10118.1	10384.7	13064.8	12710	0
345	M260T7	260.052	260.019	260.069	6.5567	6.48537	6.67817	62	6	6	6	5	5	6	5	5	4	3	3	8		6.01056e-08	6.4686e-09	145627	119062	103501	157351	102576	113100	122344	183474	112057	97470.8	70434.7	172210	26994.4	19134.2	21515.7	27150.9	37049.9	22139.9	31725	51076.6	20428.4	26895.7	17146.5	32944.1	25783	0
1130	M260T9	260.054	260.027	260.126	8.78612	8.68827	8.93096	15	2	1	0	1	2	4	0	0	3	1	0	1		0.000707043	2.33878e-05	181234	166063	139920	209073	156813	191531	149122	170183	212321	184953	137028	218678	30064.5	40763.4	25438.8	27901.8	73826.6	31680.9	21000.5	37873.2	45373.4	39870.7	44237.6	53312.9	75444	0
51	M261T12	261.108	261.093	261.134	12.0779	11.9999	12.1563	4	0	0	0	0	0	0	0	4	0	0	0	0		3.18938e-11	2.25588e-11	61584.9	72008.8	61138.1	103406	82263.1	129267	209528	393410	73586.8	66493.7	53354.4	105486	9853.56	5559.39	6157.29	11957.9	27223.3	41744.7	57125.6	126332	25995.2	18381.8	8815.86	40544.5	70546	0
1023	M261T3	261.009	260.973	261.036	3.3567	3.27633	3.38965	94	6	8	8	8	8	8	8	8	8	8	8	8		0.000270329	9.87031e-06	6.58454e+06	6.85846e+06	3.28382e+06	6.37767e+06	5.08182e+06	6.10156e+06	6.84086e+06	6.85869e+06	5.21431e+06	5.73871e+06	2.15194e+06	6.35235e+06	2.82095e+06	1.55577e+06	1.45767e+06	1.5414e+06	2.21706e+06	2.66281e+06	1.62246e+06	1.38014e+06	2.11015e+06	2.39265e+06	863492	1.26349e+06	491892	0
916	M262T3	262.038	262.016	262.052	3.36088	3.27633	3.39819	94	6	8	8	8	8	8	8	8	8	8	8	8		0.000106482	4.31445e-06	743361	769452	385760	697944	567729	683187	783523	807349	583449	651358	267581	704772	313103	169865	161443	140558	232571	283270	177306	145894	221973	251028	97225.1	125539	54234	0
403	M262T8	262.043	261.997	262.082	8.42975	8.19026	8.46331	40	1	3	3	8	1	3	2	2	4	3	2	8		1.6244e-07	1.50015e-08	91991.9	108418	89470	193190	83435	161123	152847	233360	132670	131090	82227.7	241586	24796.5	21826.3	15861.8	30878.8	41691.6	66512.8	94618.8	200768	45440	59119.4	47198.1	55920.6	84521	0
1509	M263T14	263.18	263.124	263.198	14.159	14.1187	14.1976	71	4	6	6	6	6	8	4	4	7	6	7	7		0.117898	0.00291584	255412	298019	242189	375581	318803	452208	305584	411833	313697	275348	246177	369665	94909.7	97792.7	112222	218709	171554	110286	117044	206281	111756	128403	120121	176920	141107	0
202	M263T2	262.964	262.912	263.045	2.15466	1.96858	2.2915	27	2	0	1	6	3	0	0	3	2	3	1	6		2.12149e-09	3.89098e-10	481084	301728	264577	602015	312316	342814	318978	546799	302472	418823	221348	696305	96751.5	45468.5	79920.5	146813	95972.9	83582.9	70183	59315.7	106648	119552	92927.5	145467	230416	0
1062	M263T3	263.012	262.962	263.035	3.35806	3.26342	3.39783	78	5	8	5	7	6	7	8	7	7	8	5	5		0.00039043	1.36939e-05	758816	766796	408041	752206	590962	707483	772720	829003	616167	668685	278789	668418	274895	175566	145949	211961	219061	255198	165601	198816	207023	226692	98378.6	297277	54662	0
1511	M264T14	264.169	264.134	264.215	14.1546	14.1248	14.185	45	2	4	3	4	3	8	3	3	4	3	5	3		0.121687	0.00300604	51842.7	67689.3	54278.8	77873	68528.5	97067.9	68627.3	87554.9	63049.7	58113.7	56303.4	78099.7	18121.2	23076.2	23106.8	45216.6	36583.6	23872.3	26086.4	42723.2	20901.7	27612.1	26641.3	40079.6	27388	0
1009	M265T11	265.028	264.972	265.063	10.9381	10.6677	11.5632	48	3	3	3	6	2	5	2	6	7	3	1	7		0.000240331	8.89129e-06	257601	286001	191935	604040	248686	294661	244294	485229	280018	238400	139072	474823	132563	127802	78355.8	370098	191055	92704.6	92778.9	278861	116898	90538.5	47553.2	189312	153044	0
85	M265T13	265.026	264.975	265.059	12.8921	12.8666	12.9581	77	6	8	7	8	7	7	3	8	8	6	1	8		1.09529e-10	4.58511e-11	370439	352341	198249	763328	284396	337417	255816	620382	324101	297277	135221	603175	120657	68378.1	60746.5	128629	82922.7	62422.2	55401.4	123734	108545	119968	38279.5	149025	129828	0
1236	M265T6	265.052	265.008	265.064	5.55962	5.50311	5.6142	27	4	3	5	1	3	3	2	1	2	0	3	0		0.00281945	8.51436e-05	341409	275167	262943	346256	263959	278224	285260	406508	239137	192525	166027	296264	111270	95052.5	103752	185526	140393	94708.3	85812.2	190787	85647	48175.7	57073.2	59812.7	66321	0
120	M265T8	264.985	264.979	265.045	8.24232	8.2178	8.25575	6	0	0	0	1	1	0	0	4	0	0	0	0		2.59419e-10	8.02482e-11	1646	800.552	1179.29	299220	47647	341.155	10982.5	579774	1082.6	889.867	2451.56	191899	2571.58	1654.86	1659.3	85967.2	82778	964.931	29167.2	311240	1625.18	1273.37	3250.19	58237.7	153119	0
822	M266T11	266.019	266.01	266.059	10.9542	10.7839	11.1922	13	2	1	0	3	1	0	0	2	0	0	0	4		3.75874e-05	1.71062e-06	48256.3	53827.4	39333.1	96892.5	47994.4	54518	50139.7	90399.5	39741.9	38865.1	30485.9	91963.6	19612.8	19070.8	13477.9	56014.7	25471.7	15256.8	18391.5	43404.2	9182.37	16183.5	6614.85	29375.9	25135	0
129	M266T13	266.019	265.989	266.058	12.8874	12.8561	12.9068	24	2	2	0	8	1	1	0	1	1	1	0	7		3.8358e-10	1.08269e-10	58420.6	59409.6	40470.2	112258	53191.9	57983.7	46813.3	94458.5	59271.1	54718.5	29406.3	94203.9	18100	9797.29	5014.17	12499.8	14639.9	8431.27	6669.47	13299.5	17830.4	17827.1	9563.18	19178.7	18780	0
299	M267T11	267.093	267.007	267.133	10.9006	10.7309	11.7766	21	0	0	0	0	2	3	5	7	1	1	1	1		2.13593e-08	2.6519e-09	85724.8	96078.1	79811	123404	225686	245816	352163	652478	141435	146943	112985	212221	10468.2	9615.02	6784.17	9507.66	260000	186373	182457	338301	175388	163940	158862	253479	107658	0
393	M268T3	268.043	268.001	268.066	2.6857	2.62562	2.76591	93	6	8	8	8	7	8	8	8	8	8	8	8		1.26994e-07	1.20677e-08	965702	1.66221e+06	920812	2.02158e+06	1.14242e+06	1.54121e+06	1.85975e+06	1.63991e+06	1.24811e+06	2.05938e+06	982214	2.64273e+06	417548	352162	345128	419353	673248	378792	467778	335868	302786	1.03966e+06	178394	495187	277479	0
1546	M269T14	269.184	269.132	269.198	13.9637	13.9438	13.9796	24	1	2	2	1	2	3	0	0	4	2	5	2		0.227053	0.00549387	165855	176633	150109	175242	170533	222779	189014	175133	198090	160947	154916	166183	81010	39809.6	42319.8	57394.9	83674.9	52477.6	35732.7	55916.1	54009.2	37630.3	46669.3	45234.1	45818	0
985	M269T15	269.218	269.185	269.256	15.1603	15.1311	15.2086	20	2	3	3	0	1	3	0	0	4	0	4	0		0.000183163	6.9564e-06	148109	147525	139259	96970.6	131765	198228	116980	82198.6	164758	109574	118757	85337.8	40396.6	41479.6	61086.5	41376.8	32498.8	63383.6	50537.3	21808.8	47833.3	25171.9	50585.5	46473.8	45813	0
486	M269T3	269.013	268.978	269.042	2.67228	2.6016	2.76591	61	2	8	2	8	5	5	6	2	2	8	5	8		7.3335e-07	5.62267e-08	231074	325806	177218	347976	223551	301212	354102	319771	249687	375277	170909	438842	98949.1	56340.8	53777.4	52245	108176	70507.8	77595.6	64296.6	59296.2	155596	34690.6	85456	48092	0
1531	M269T5	268.976	268.933	269.002	5.47845	5.36838	5.52018	58	2	5	6	6	5	4	5	2	7	6	7	3		0.179994	0.00439029	237899	330272	282313	533472	307311	275683	316450	276283	584474	400013	316058	351700	155122	193892	110192	293509	216165	137080	95776.9	169865	289902	242154	159987	204062	87252	0
240	M269T9	269.012	268.961	269.038	8.99697	8.9377	9.20159	82	6	7	8	7	6	8	8	7	5	6	7	7		4.82062e-09	7.44632e-10	241544	262009	239824	404881	232116	471155	701809	1.2262e+06	257254	285196	197699	469669	31686.9	54025.4	37462.3	132488	52386.2	176423	383133	680242	28474.5	64213.2	44125.4	57274.9	300995	0
329	M270T11	269.965	269.888	270.009	10.943	10.6174	11.2056	14	1	2	1	3	2	0	0	0	0	0	0	5		4.57209e-08	5.15119e-09	42285.3	43999.1	32945.6	78509.4	42150.6	38558.4	47336.9	72826.6	27542	27096.3	23897.7	69064.7	15281.8	13712.2	11253.2	33852.2	19740.2	7833.88	23444.7	23750.3	9167.19	9017.59	5723.98	16579.6	12952	0
392	M270T13	270.163	270.134	270.22	13.3858	13.343	13.4617	22	0	1	0	6	1	4	0	6	0	1	0	3		1.25136e-07	1.19236e-08	28013.1	40541.2	33286.9	100648	32549.4	58279.7	36106.4	256865	31672	32740.1	23023.1	70590.9	9845.79	9193.26	9618.46	64867.2	16203.5	19572.5	10260.6	205020	6183.64	12601.8	7918.26	42439.1	115063	0
1248	M270T5	270.01	269.984	270.031	5.45723	4.96175	5.52141	23	1	1	1	2	1	2	0	0	4	4	3	4		0.0032316	9.66551e-05	57167.5	65004.7	56536.8	136514	66114	66028.2	76951.9	82561.6	132576	110597	64304.6	119390	19120.7	22143.9	13972.4	89213.5	26528.4	22238	15431.5	33446	81165.2	68101.8	25298.4	53295	16741	0
215	M270T9	270.042	270.013	270.054	9.11183	8.9377	9.21942	19	0	0	1	0	1	4	6	7	0	0	0	0		2.61655e-09	4.53494e-10	41332.4	43475.3	42368.6	64301.9	41905.3	87554.6	137199	228977	43722.5	49599.7	36767.2	65523.3	3279	6150.7	4614.52	8153.01	7578.82	35311.2	72987.8	120645	2011.08	14645.4	5615.15	6898.25	54779	0
1028	M271T11	271.046	270.997	271.104	10.5821	10.3865	11.5453	76	5	6	5	7	5	6	6	7	7	7	7	7		0.000297824	1.07707e-05	463848	541413	451115	1.60256e+06	463694	648494	608776	1.35321e+06	656471	685857	519007	1.63886e+06	267260	380312	318364	1.04298e+06	388155	264990	333370	731098	278209	295628	225365	718618	299912	0
1507	M271T13	271.172	271.119	271.191	12.7232	12.6655	12.7724	40	4	5	5	3	4	5	4	4	2	2	1	1		0.108231	0.00268471	334216	322855	250670	361520	265662	490987	386367	491119	240086	223525	131219	248525	200921	156051	114406	224438	208631	342249	312641	402431	83303.7	113105	25955.9	62801.6	118995	0
123	M271T19	270.916	270.904	270.947	19.4541	19.4249	19.6463	23	0	0	0	8	1	0	0	6	0	0	0	8		2.77856e-10	8.4464e-11	104851	146240	121741	367823	160147	142908	132279	288036	137020	131855	87741.3	334837	15108.1	19945.7	15293.2	21565.3	16649.3	13101.4	4866.8	135237	24729	9100.01	22775.1	26227.5	38286	0
690	M272T11_1	272.167	272.04	272.211	11.3709	10.9658	11.9468	72	6	5	4	5	7	6	7	4	8	8	6	4		1.15343e-05	6.17835e-07	123010	107486	84324.7	185415	138698	136152	207468	158799	153885	138074	84647.8	136414	19733.8	28011.7	12622.1	68951.1	38260.7	38389.8	117128	56066	35118	45066.3	16023	32406	63124	0
1199	M272T11_2	272.05	272.014	272.076	10.5786	10.3987	10.8877	50	2	3	2	4	3	5	4	5	7	4	6	5		0.00173127	5.38919e-05	93320.8	112413	91220.4	261635	99489.6	127341	116432	250649	133414	109426	101581	309210	49461.6	68371	55649.5	151333	72705.3	50292.7	65295.2	158752	54985.4	67700.3	45006.5	135358	50554	0
1541	M272T13	272.182	272.154	272.206	12.7214	12.6878	12.7577	18	3	2	1	1	2	3	3	2	0	1	0	0		0.206109	0.00500296	78785.1	68452.4	51351.1	72134.9	60266.6	106513	87830.8	103358	54273.3	46926.1	27589.5	46298.9	49631.8	33134	23866.8	50989	47552.3	77857.7	76663.5	93863	17503.8	24874.7	6620.02	9288.52	29296	0
71	M272T14	272.205	272.153	272.257	13.9683	13.9356	13.9953	90	5	8	8	8	8	8	5	8	8	8	8	8		7.5573e-11	3.73822e-11	113051	128145	111197	421818	127800	160314	107342	676630	142952	135070	117892	311019	16859.2	17205.4	10616.5	107049	35437.5	26898.4	11821	413790	9335.12	16410.7	19351.4	83539.2	168629	0
898	M273T10_1	273.124	273.096	273.148	10.2918	10.1661	10.5494	13	0	1	0	1	2	1	4	2	0	1	1	0		8.62841e-05	3.59243e-06	130096	200101	155355	307392	266089	249545	373340	503113	121806	169051	138832	152170	21625.6	91368	32796.7	315887	223222	148009	125443	428570	21242	105560	72096.1	66237.8	197244	0
1340	M273T10_2	273.131	273.101	273.139	9.70665	9.68904	9.7869	9	3	0	2	0	0	0	0	0	3	0	1	0		0.00898393	0.000250759	253716	208525	220795	195720	169395	200555	242494	205274	256385	164118	178308	156773	69643.5	24209.7	37501.9	117967	42039.1	45698.9	47557.1	63262.1	31385.9	28651.3	41918.6	110863	41715	0
769	M273T13	273.174	273.108	273.223	12.6859	12.656	12.8737	39	2	2	4	6	2	4	4	1	1	2	5	6		2.43806e-05	1.18044e-06	324868	358474	352220	599422	243574	339106	341673	379669	302748	301691	306870	538501	82100.8	76132.4	90694.6	95152.4	94006.2	97370.7	114162	53033.5	90211.6	113433	101561	131106	68885	0
1587	M273T14	273.199	273.15	273.223	14.3914	14.3075	14.4825	85	6	8	8	7	6	7	6	6	8	7	8	8		0.82062	0.0193528	1.60088e+06	1.83731e+06	1.74387e+06	2.71073e+06	1.52162e+06	1.81003e+06	1.56628e+06	1.57721e+06	1.33907e+06	1.44049e+06	1179093	1.67757e+06	1.09106e+06	1.19026e+06	1.07608e+06	1.72629e+06	1.53587e+06	1.38679e+06	1.51043e+06	1.46767e+06	780406	1.02586e+06	679884	636389	754482	0
101	M273T19	272.925	272.899	272.995	19.4606	19.4391	19.4891	14	0	0	0	5	0	0	0	6	0	0	0	3		1.75431e-10	6.29325e-11	57262.5	89721.5	79650	284202	106297	84830.1	90134.9	269686	81807.3	79431.1	55654.7	269561	11412.5	16033.7	7805.94	22722.5	10913.9	8032.88	7283.92	136965	14605.3	9117.14	11301.3	31984	36940	0
626	M274T13	274.188	274.152	274.217	12.6781	12.6438	12.7091	31	1	2	4	3	1	2	3	2	1	2	5	5		4.87998e-06	2.91063e-07	73622.7	80475.5	81965.9	139956	62225.1	86366.7	81096.7	100748	73655.4	71454.3	72981.9	126658	18295.4	13843.6	18253.1	24863.3	18060.9	21749.5	26180.7	13531.4	20779.8	22378.3	22318.1	31411.8	17333	0
1586	M274T14	274.202	274.157	274.238	14.3929	14.3075	14.4825	83	6	8	8	7	5	7	5	6	8	7	8	8		0.817546	0.0192817	353250	405531	401518	578690	341148	396675	353206	338108	287482	317439	259166	374864	232489	262435	248343	358753	347903	297320	345362	308730	153290	220119	149966	136414	175947	0
649	M274T2	273.99	273.974	274.059	2.12824	2.01771	2.20868	11	1	0	0	2	2	0	0	5	0	0	0	1		6.17539e-06	3.55962e-07	65526.6	59310.9	42949.7	83470.7	71927.5	50947.8	82974.8	138338	52411.2	56218.9	35531.1	73927.5	29296.3	14667.8	8479.86	28786.6	27883.2	11183.8	27622.3	65619.7	17216.3	16966.7	9671.65	28513.8	16127	0
1056	M274T6	274.041	274.008	274.063	6.23361	6.17439	6.53188	32	1	0	2	4	1	1	3	1	2	5	6	6		0.000371401	1.31077e-05	99280.8	52424.6	59696.7	147199	54178.6	50058.5	69143.3	88758.9	69343.4	72727.4	93918.3	188338	135828	12309.6	24486.5	63627.2	37336.8	19163.2	28999.4	55686.1	25539.2	29494.9	57427.1	112651	226463	0
846	M275T11	275.141	275.092	275.175	10.8019	10.5963	11.4627	93	6	8	8	8	7	8	8	8	8	8	8	8		4.98006e-05	2.19602e-06	729574	681429	499709	760758	594113	665196	606728	739584	514591	492484	380265	795847	170329	225875	93976.7	169782	250156	169349	90602.5	127525	66083.4	133549	112095	204158	171213	0
1513	M275T13	275.145	275.089	275.185	13.3962	13.3575	13.4617	60	3	7	6	4	5	6	4	4	7	5	6	3		0.12238	0.00302253	213325	272311	216209	300997	285963	419201	229179	330976	245414	224949	173195	286566	100405	87816.2	70335.3	180682	136466	156444	72530.8	176324	68830.3	92955.2	82824.3	163744	110635	0
831	M275T3	274.963	274.925	275.085	2.57315	1.81521	2.69777	16	4	0	0	1	4	1	0	1	2	1	0	2		4.11842e-05	1.85341e-06	785335	550663	357706	815631	500535	601676	550490	635856	645532	673895	314629	1.00353e+06	284115	178868	122563	363226	181382	201796	222785	177604	141609	426607	106816	317161	59176	0
870	M275T4	274.962	274.909	274.989	3.61303	3.54759	3.71437	66	6	7	6	6	7	5	2	2	7	6	5	7		6.66964e-05	2.85585e-06	525227	451993	236179	630074	452499	355684	286495	365624	561672	502602	189733	726485	201407	207404	80323.7	405290	241361	200607	109514	152892	238577	313863	68114.6	337256	84152	0
628	M276T11	276.148	276.104	276.168	10.7862	10.5963	11.4502	82	6	7	8	8	7	7	6	5	8	6	7	7		5.03355e-06	2.98909e-07	162400	150827	108308	171666	129982	157239	133838	167358	116059	99026.6	82637.2	172621	37637.6	46119.7	15481	30483.5	52720.9	52251.3	21246.1	20719.8	14943.3	39938.6	22229.4	38637.8	36011	0
1495	M276T13	276.151	276.113	276.213	13.3983	13.3704	13.4468	20	1	1	1	1	3	5	0	2	2	2	1	1		0.0933596	0.00233101	51873.6	59988.8	47447	63786.2	60255.5	86965.5	48153.7	65574.2	52845.7	47861.4	36408.6	60945.3	17446.1	16711.1	14666.7	35175.6	24241.4	31877.4	13231.6	32336	14209.8	15196.9	16386.9	31839.3	21491	0
52	M276T8	276.047	276.016	276.112	8.43364	8.38077	8.50059	34	0	2	4	8	0	2	1	2	3	4	0	8		3.19599e-11	2.2574e-11	80352.5	86292.4	81265.4	181876	74913.2	106854	125195	145778	98498.8	95186.3	62404.6	186263	11283.9	17981.2	16285.5	19205.3	15583.8	15007.6	39211.5	26277.4	12624.6	15987.1	13001.8	24618.5	23080	0
341	M277T12	277.142	277.056	277.16	12.3847	11.7515	12.5582	43	0	0	3	1	4	7	8	8	0	2	5	2		5.73944e-08	6.2294e-09	182641	212984	265930	297839	390810	697423	1.39664e+06	1.5976e+06	233733	269284	333772	477353	45977.4	47976.9	73294.7	123438	287612	253753	492881	755939	55969.5	169173	165598	486125	374230	0
587	M277T14	277.149	277.104	277.189	13.9709	13.9431	13.9863	94	6	8	8	8	8	8	8	8	8	8	8	8		3.00834e-06	1.91283e-07	972670	1.00047e+06	943327	1.62144e+06	981027	1.2931e+06	733701	1.10146e+06	1.16319e+06	1.13353e+06	1.11999e+06	1.59453e+06	132115	181536	146385	392518	297637	308855	99719.6	318204	113233	211311	219387	485777	253962	0
295	M277T2	276.995	276.946	277.009	2.15169	2.08539	2.5213	63	5	2	7	8	3	3	3	7	4	8	5	8		2.03801e-08	2.54874e-09	1.20767e+06	820447	649523	1.17609e+06	700792	895469	989907	1.41103e+06	714317	871212	441388	1.32885e+06	283575	133968	233769	159919	189915	261261	314013	193667	269129	288844	139020	371796	66632	0
424	M278T12	278.152	278.102	278.172	12.3895	11.7572	12.5641	31	0	0	0	1	2	6	8	7	0	1	3	2		2.26045e-07	1.99199e-08	53488	41446.6	55376.8	60599.4	82232.5	138739	271841	315274	55483.1	57212.8	60685.2	92471.1	23672.5	11995.6	16740.9	27876.7	57997.8	52133.5	106698	152474	16741	30740.6	14597.8	95706.9	74867	0
709	M278T14	278.15	278.109	278.168	13.9689	13.9431	13.9909	93	6	8	8	8	8	8	8	7	8	8	8	8		1.33818e-05	7.0013e-07	184067	188492	176015	293416	188430	237764	138757	199837	220319	209512	204549	286937	26517.4	34212.3	24067.3	71567.7	57427.2	57534.3	19509.4	58207.3	26768.3	38032.2	39963	85940.9	51125	0
23	M279T12	279.106	279.049	279.163	12.2014	12.0119	12.4557	73	5	7	7	8	5	8	8	8	3	2	4	8		8.26254e-12	1.34391e-11	336036	376896	329873	534482	315740	694795	1.26955e+06	2.74521e+06	307829	317825	219912	484756	81248.4	48227.1	37013.9	94003.1	64601.9	222359	379824	996398	32213.6	210546	62294.9	85511.8	538283	0
378	M279T13	279.155	279.126	279.182	12.7705	12.7396	12.8158	15	0	0	1	0	0	3	8	2	0	1	0	0		1.04229e-07	1.02459e-08	119583	135791	135209	133566	131370	367269	596214	635465	123447	149978	103651	153351	54055.8	49038	61661.3	38520.2	53934	180404	139282	106942	20189.2	107514	24632.9	100455	139026	0
1406	M279T14	279.158	279.113	279.192	13.7043	13.6702	14.1159	59	3	7	3	6	4	7	1	4	6	6	6	6		0.0241302	0.000641293	372929	462138	312648	654246	423860	467802	349389	579984	440564	471180	438870	741973	203552	170365	143133	336436	350035	110952	160548	354883	182541	208347	234084	298310	259259	0
128	M279T9	279.026	278.985	279.054	8.95358	8.89926	9.01437	91	6	8	8	8	8	8	7	8	8	8	6	8		3.75348e-10	1.06538e-10	663583	679490	438830	1.19933e+06	626997	761738	669847	1.47174e+06	693115	601675	234741	1.07739e+06	144811	119451	94341.8	275196	204300	150421	129677	286469	157151	208236	85033.3	263132	307006	0
176	M280T12	280.142	280.082	280.158	12.1762	11.4938	12.401	39	1	1	3	4	1	8	8	8	0	1	2	2		1.07203e-09	2.27865e-10	83904.6	77849.4	71572.8	103066	70883.1	145370	266333	543520	77213	65298.4	62320.4	98238.9	17092.5	12824.6	7821.86	24960	25040.5	45380.5	79633.6	193663	11495.6	46291	55548.9	16811.1	120189	0
391	M280T13	280.159	280.152	280.18	12.7648	12.7359	12.8158	9	0	0	0	0	0	3	5	1	0	0	0	0		1.25098e-07	1.19206e-08	32190.2	33655.5	33932.1	30399.4	32087.3	82842.1	126889	141004	31138.6	35972.2	26410.7	37536.6	11505.3	11145.5	14931.3	8210.57	9651.12	39069.6	30140.2	27374.1	3740.01	21791.8	6275.91	21152.3	27978	0
1219	M280T14	280.162	280.134	280.237	13.7164	13.6757	14.06	57	6	7	3	5	7	6	1	3	5	4	4	6		0.00223879	6.85669e-05	124086	99424.8	71589.3	147776	135865	101944	80537.4	133772	173284	93286	76879.1	151188	45905.7	34855.8	28920.4	68361	67198.8	23593.5	32355.9	76962.5	135304	40447.2	48766.9	53048.8	60278	0
114	M280T9	280.04	280	280.068	8.95478	8.91033	9.01437	77	6	8	4	8	6	7	6	8	8	8	0	8		2.32778e-10	7.52955e-11	115551	120017	76321.6	197408	111761	131010	121263	252543	122895	104204	47220.4	181652	27476.2	20210.4	16224.4	43908.4	35806	23983.4	26943.3	46041.4	25184	33249.7	13578.9	35478	46886	0
1530	M281T14	281.194	281.132	281.203	14.1703	14.1292	14.2165	94	6	8	8	8	8	8	8	8	8	8	8	8		0.179502	0.0043787	1.6966e+06	2.06297e+06	1.53127e+06	2613180	2.19246e+06	2.96418e+06	1.88751e+06	2.63851e+06	2.06364e+06	1.8117e+06	1.33174e+06	2.5325e+06	773844	801622	834387	1.79712e+06	1.37649e+06	1.03836e+06	909226	1.47292e+06	856636	1.04893e+06	843812	1.42288e+06	1216272	0
1224	M282T14	282.179	282.149	282.232	14.1807	14.1292	14.3299	93	6	8	8	8	8	8	8	8	8	8	7	8		0.00235463	7.19113e-05	769560	436103	328815	567191	735974	641752	386230	545850	895284	377012	280064	542311	388478	180746	182083	389177	252302	230762	179168	307052	801820	209078	177704	320473	263844	0
1083	M283T12	283.123	283.012	283.155	11.5799	10.9006	11.8312	27	4	5	4	0	2	3	2	0	2	1	2	2		0.000444461	1.53195e-05	234109	212960	185737	169911	265541	260436	248396	287396	220732	120510	127547	202925	30836.4	56699.2	24094.7	41431.8	188915	190204	128811	150780	98968	43925.1	35492.2	60082.2	150924	0
234	M283T13	283.188	283.151	283.202	13.2475	13.1555	13.432	23	0	0	0	1	0	5	8	8	0	1	0	0		3.83552e-09	6.13187e-10	59278.7	67145.4	60449.8	142385	58203.6	281896	720552	1.12053e+06	60237.4	82309	47724.5	74582.2	7932.28	12024.2	7671.92	219431	8024.71	155002	398179	563252	4177.98	61115.9	9162.07	20065.1	350943	0
288	M284T13	284.186	284.168	284.232	13.2475	13.1426	13.432	21	0	0	0	1	0	4	8	8	0	0	0	0		1.5663e-08	2.03455e-09	17005	17362.8	15806.5	31251.2	16032.2	61196.8	142117	216025	15563.8	14903.3	13115.2	17687.1	1395.81	2627.45	2343.35	44888.2	2308.51	27531	77008.3	111224	2194.91	2924.68	1835.65	4908.17	62933	0
694	M284T15	284.245	284.173	284.26	14.806	14.7089	14.8438	11	4	0	0	0	3	0	0	0	3	0	0	1		1.20529e-05	6.41327e-07	60684.3	36572.9	33339.8	31969.5	59134.4	55371.5	35836	32829.4	72124.7	34802.8	26718.9	32801.3	20365.3	8105.72	14698.5	19804.7	16485	9305.44	15858.3	7386.6	52080.4	10131.5	11439.8	20324.9	32833	0
1458	M284T7	284.103	284.058	284.116	6.76135	6.69948	6.78217	13	2	0	0	1	2	0	0	1	5	0	1	1		0.0503797	0.00128991	56798.8	36142.1	37619.4	50549.2	49227.4	26735.5	35476.9	48815.8	84979	31190.3	27858	44219.8	51611.7	14423.9	10895.8	34961.1	50683	5430.76	9317.2	29688.3	52758.2	16901.9	11744.5	49090.2	23811	0
383	M285T9	284.984	284.921	285.133	8.95779	8.76511	9.65858	110	6	8	8	8	8	8	8	8	8	8	8	8		1.10359e-07	1.07487e-08	1.14591e+06	1.35457e+06	753217	1.62237e+06	1.17976e+06	1.25891e+06	1.58844e+06	1.98665e+06	963105	1.00151e+06	537216	1.66204e+06	412203	305422	294790	291124	582562	381059	325522	702777	268632	275241	182824	328508	288345	0
347	M286T9	286.018	285.965	286.12	8.94863	8.72904	9.65546	96	6	8	8	8	8	8	8	8	8	8	8	8		6.05678e-08	6.50897e-09	184324	213946	131152	275305	207316	214038	287194	346171	155846	160516	95239.8	268330	58034.8	39442.5	52211.8	46111.9	116804	56160.1	65206.2	135830	44690.3	39367	31028	56327.3	121304	0
231	M287T14	287.198	287.15	287.214	13.9547	13.9341	13.9796	94	6	8	8	8	8	8	8	8	8	8	8	8		3.63937e-09	5.87084e-10	3.0044e+06	3.10927e+06	2.08114e+06	4.96123e+06	3.08369e+06	3.79746e+06	2.7512e+06	4.31024e+06	3.41231e+06	3.11718e+06	1.63439e+06	4.74911e+06	974568	366491	377670	1.26853e+06	815393	596902	432883	836496	522643	697052	736244	1.10711e+06	849027	0
896	M287T8	287	286.95	287.03	7.56172	7.491	7.63231	94	6	8	8	8	8	8	8	8	8	8	8	8		8.42302e-05	3.51677e-06	1225567	1.78137e+06	1.31986e+06	4.1759e+06	1.34437e+06	1968210	1.78363e+06	2.2419e+06	2.35651e+06	2.67385e+06	1914000	3.24728e+06	422926	707159	485172	1.25973e+06	571495	1.06164e+06	690778	1.08446e+06	1.3102e+06	1.06255e+06	1.16901e+06	1.06807e+06	506504	0
144	M287T9	287.008	286.972	287.038	9.09687	8.98018	9.16631	22	0	0	1	0	1	4	7	6	1	1	1	0		5.19992e-10	1.34664e-10	316779	333836	266027	662807	302209	472483	759920	1.1444e+06	317329	360263	236650	584869	72142.7	60541.8	43790.9	77579.2	79579.2	153045	347435	495105	91444.6	87598.2	79430.5	35360.7	251043	0
142	M288T11	288.026	288.006	288.052	10.5683	10.4933	11.1615	21	0	0	0	7	0	0	0	7	0	0	0	7		4.97883e-10	1.30452e-10	71759	65049.4	51177.2	473576	71223.6	77093.4	69720.1	540368	84074.2	68826.9	41366.3	383475	19543.4	17889.7	11934.1	182624	17441.8	18694.3	17490.3	302432	14353.3	23634.5	10249.5	116811	112993	0
166	M288T14	288.198	288.149	288.241	13.9582	13.9341	13.9796	94	6	8	8	8	8	8	8	8	8	8	8	8		8.72215e-10	1.94171e-10	599674	599653	408226	977599	618316	751153	519513	842318	692814	581308	313196	913928	178629	75178	76301.5	254847	161472	111111	78934.9	151751	105281	116704	130615	188532	154070	0
856	M288T8	288.006	287.986	288.05	7.56086	7.491	7.63231	93	6	8	8	8	8	8	8	8	7	8	8	8		5.57222e-05	2.43001e-06	218458	309525	229579	704656	244436	339731	324996	399769	406271	449020	321824	538137	72453.9	113793	82094.2	201236	96231.8	171776	113494	169993	210028	168007	188610	171711	88617	0
156	M288T9	288.034	288.014	288.056	9.12313	9.07593	9.14801	11	0	0	0	0	0	1	6	4	0	0	0	0		7.12754e-10	1.68803e-10	60725.5	61827.2	52671.4	124430	59772	90392.4	141961	217646	65812.4	71969.4	48889.7	107951	11521.2	10835.8	6540.04	12548.1	17410.5	26460.5	62272.2	91316.5	13993.7	18474	13004.7	8542.24	40990	0
1470	M289T13	289.184	289.139	289.203	12.7481	12.7025	12.7866	25	3	3	2	3	2	4	3	2	1	2	0	0		0.0579225	0.00147348	266204	236584	172322	278011	194782	352655	277534	378604	172813	159467	83305.4	179676	165720	118910	84816.2	179255	154095	272816	240863	319433	71745.1	92066.2	17380.7	46151.4	78648	0
93	M289T19	288.911	288.899	288.93	19.4549	19.4374	19.4766	16	0	0	0	7	0	0	0	4	0	0	0	5		1.18517e-10	4.76738e-11	50560.6	80756.2	69897.4	293294	90427.1	82820.9	98597.4	262052	84818.9	85696	54881	261116	9563.14	10133.9	7970.69	21489	14543	10561.9	8360.76	119405	18305.3	6662.79	10077.2	22340.6	36064	0
1499	M290T13	290.194	290.15	290.233	12.746	12.3546	12.7866	25	3	3	1	1	2	5	3	3	1	3	0	0		0.0971676	0.00242149	67777.6	59714.3	45202.2	66585.3	49809.2	83455.9	69541.2	94670.6	46009.4	48942.2	23261.8	46969.8	38763.4	28094.5	20414.6	42161.1	36678.7	58526.1	57059.9	76873.1	17152.1	27546.7	5441.59	10469	50412	0
469	M290T9	290.142	290.119	290.159	9.23665	9.17313	9.31378	9	0	0	1	0	0	1	5	0	0	0	2	0		5.25794e-07	4.16576e-08	39316.9	40800.6	57258.4	57065.9	32758.4	56844.2	131017	88548.3	37298.9	35367.6	47063.5	53176.5	11636.9	11584.8	16930.7	21092.3	9198.16	24265.3	109073	26036.7	7180.75	9368.2	16893.5	14538.9	34215	0
850	M291T10	291.137	291.097	291.155	9.76565	9.64807	10.2574	89	6	8	8	8	7	6	8	7	8	8	8	7		5.1863e-05	2.27811e-06	1.46826e+06	1.28996e+06	1.15696e+06	1.53005e+06	980492	1.10211e+06	1.1182e+06	1.51027e+06	1.51162e+06	1.02853e+06	922489	1.53429e+06	537890	149821	125771	352349	316248	306523	206437	296162	331274	155832	305590	285214	222194	0
891	M291T13	291.118	291.068	291.146	13.3689	13.1467	13.4253	11	0	1	0	1	4	2	0	1	0	0	0	2		8.08188e-05	3.39077e-06	155131	206706	136829	201245	229353	266319	220610	345874	139968	149455	108492	250058	62291.2	92516.6	40306.5	89316.8	123393	101195	63206.1	112911	31175.2	72996	40219.8	190136	99730	0
24	M291T19	290.926	290.9	290.949	19.4294	19.4023	19.4591	12	0	0	0	4	0	0	0	4	0	0	0	4		9.44982e-12	1.42048e-11	39685.6	69081.6	60387.1	235282	72278.5	68274.7	82793.1	222679	62757.6	71688.1	50225.1	238686	8060.16	11205.4	6867.4	20684	12394.6	8221.82	6860.35	41929	15376.5	5776.82	7145.07	11773	25420	0
1111	M291T9	291.05	291.043	291.101	8.54101	8.39115	8.79872	29	1	1	5	1	3	2	0	0	4	5	7	0		0.0005835	1.95962e-05	799103	756891	637586	952314	440963	840385	710189	725294	826643	718978	596915	924191	122098	155766	126500	173214	259317	130563	75591.6	159458	127625	140561	203407	209960	46747	0
736	M292T10	292.15	292.11	292.171	9.7498	9.63591	10.0865	67	6	6	8	2	5	4	8	1	8	6	7	6		1.62565e-05	8.24315e-07	318719	285538	277019	343130	215643	235686	290621	378632	342704	226778	223837	346412	95218.1	32788.5	34219.1	82994	80411.3	75565.9	58738.3	55738.3	73333.6	34382.8	63325	61400	42304	0
315	M292T9	292.05	292.024	292.097	8.89808	8.74223	8.95902	25	0	1	2	1	0	6	1	0	1	4	3	6		3.26254e-08	3.8481e-09	138158	145073	110718	211344	115071	147481	127668	174140	173343	150366	112218	216749	21568.1	16584.6	22927.3	20424.5	35248.8	33928.9	19380.3	18505.8	31850.2	48704.3	43948.5	44429.3	16226	0
1100	M293T11	293.026	292.98	293.082	10.553	10.3519	11.1866	87	5	7	7	8	8	7	6	7	8	8	8	8		0.000525855	1.78262e-05	531344	610358	556346	1.10626e+06	575304	620965	352177	557645	678941	706462	590653	1.36871e+06	235168	284721	257774	440737	298648	291311	143926	177614	244023	266927	229707	488575	141853	0
513	M293T14	293.119	293.069	293.197	13.9677	13.423	13.9868	96	6	8	8	8	8	8	8	8	8	8	8	8		1.06797e-06	7.78803e-08	716742	844632	528017	1.32777e+06	824972	825545	755989	1.18065e+06	730750	763730	559014	1.28168e+06	290376	248284	196273	359210	209679	225141	202042	277094	202622	197274	170126	364522	213004	0
1336	M293T15	293.178	293.161	293.185	14.8907	14.8696	14.906	7	0	0	0	0	0	0	0	0	1	2	4	0		0.00867274	0.000242551	118962	115385	127327	124081	145956	158935	121654	97574.2	178931	192156	206054	177440	56165.4	25481	46393.7	41697.4	60316.3	50128.2	58648.4	21811.2	52647	72830.9	102859	48345.5	68825	0
1141	M294T11_1	294.039	294.002	294.083	10.5577	10.3645	11.045	62	4	6	6	7	5	4	1	1	7	6	7	8		0.000816834	2.67733e-05	104992	120929	109446	208354	106297	133150	83366	130605	135256	138845	112404	239596	43608	52636.9	43153.2	71120.2	56349.4	46431.8	27028.8	34437.5	38579.3	43772.8	39465.8	84424.9	23567	0
30	M294T11_2	294.102	294.081	294.142	11.4969	11.3637	11.9468	21	0	0	0	8	0	0	0	7	0	0	0	6		1.45333e-11	1.6989e-11	31287.3	54209.6	60165.3	198884	37502	82674.6	75782	224092	37415.4	56869.3	60350.9	197826	8889.3	18519.8	17025.5	42678.8	12762.6	10586.5	19649.4	59519.3	11925.4	18017.8	13238.2	39876.6	32597	0
571	M294T14	294.143	294.103	294.216	13.9683	13.5009	13.9993	92	6	8	8	8	8	7	7	7	8	8	8	8		2.30903e-06	1.51078e-07	139064	159431	102530	237569	159044	158186	145746	218208	141171	147513	107750	237140	53879.2	43854.6	35294.4	61073.5	36410.2	41219.9	37865.9	57073.6	36498.3	32674.6	30909.3	66348	38929	0
18	M294T7	294.027	294.013	294.046	7.47531	7.47083	7.51796	4	0	0	0	0	0	0	0	4	0	0	0	0		6.35602e-12	1.2434e-11	37478.3	39416.1	31725	64014.8	38003.6	60734.8	66139.9	224487	46339.3	43813.2	30724.1	62457.6	4020.67	5564.95	2675.47	10269.2	4753.72	11302.8	13890.2	98200.6	4726.13	8163.2	8344.26	10894.8	34866	0
194	M295T12	295.15	295.09	295.181	11.9528	10.923	12.2093	27	0	0	0	0	0	7	8	8	0	1	0	1		1.80419e-09	3.44652e-10	91548.5	106465	86004.8	100885	86795	495687	1.23403e+06	2.77606e+06	90990	154248	63169.9	129452	18776	13066	15361.1	40605.5	16215.8	249346	344155	1.18798e+06	10609.1	197719	12119	64479.6	718763	0
349	M295T13	295.153	295.113	295.164	12.7507	12.7065	12.8158	12	0	0	1	0	0	2	7	0	0	1	0	1		6.19579e-08	6.62971e-09	79407.5	95982.4	103138	104188	84307.8	222952	360881	417765	84816.8	96270.8	70459.2	127338	33900.9	36673.7	47091.2	29720.6	34830.7	106531	76726.7	85011.5	19508.1	72428.2	20043.1	112841	59856	0
1	M295T8	294.976	294.963	295.025	8.44014	8.39416	8.47889	24	0	0	0	8	5	0	0	8	0	0	0	3		8.64859e-14	3.23541e-12	95787.5	78842.2	64117.4	635337	227193	88828.2	86122.7	1.56101e+06	89650.6	78840.4	57627	378238	10254.3	4922.04	3957.31	119099	128043	7753.77	5140.19	827860	6080.18	5831.61	7436.24	71964.7	192957	0
95	M296T12	296.152	296.127	296.172	11.9578	11.7775	12.2093	23	0	0	0	0	0	6	8	8	0	1	0	0		1.44442e-10	5.50595e-11	32892.3	32057.6	25148.1	34221.9	30838	113162	263654	583983	33205	40246.5	20226	37411.9	5554.19	3769.7	4233.12	7249.27	3991.43	52354.5	73801.6	247053	5633.6	40027.4	3302.09	10563	141493	0
197	M296T14	296.177	296.141	296.229	13.6873	13.6291	13.7397	27	0	2	0	6	2	3	0	4	0	2	2	6		1.88225e-09	3.55926e-10	47345.5	62211.5	49735.7	141146	60434.1	74896.6	63288.9	212108	58353.6	64895.1	43496.7	110187	10708	10545.2	9507.17	60077.7	18441.4	14647.3	9925.88	132689	11403.6	9747.88	7348.27	38461.8	73667	0
1567	M296T5	296.083	296.048	296.104	5.04496	4.95924	5.28817	30	2	3	3	3	2	1	1	1	4	3	3	4		0.353578	0.00843774	111592	98268.3	106230	139734	116743	61310.7	92180.9	168395	101947	68235.1	76216.5	169194	108311	86718.8	105575	115128	174577	45233.5	98651.1	235302	60596.8	38019.1	47855.3	149608	288764	0
1421	M296T7	296.131	296.093	296.151	6.66104	6.57841	6.73814	58	4	5	8	5	3	2	4	1	7	7	8	4		0.0315473	0.000829489	96935.6	88529.5	255107	139362	104742	98352.6	193419	139035	186962	117184	257963	166523	36095.1	39370.1	208437	58005	120741	72129.9	200155	147633	94649.6	51035.9	182929	101482	113755	0
148	M296T8	296.055	295.999	296.089	8.20832	8.15829	8.47889	19	0	0	0	3	3	2	1	6	1	1	1	1		5.91663e-10	1.48019e-10	30204.7	30773.5	25794.6	101415	62132.7	52319.1	58199.2	451403	42352.3	38587.4	30013.2	102060	3325.18	3365.66	2933.15	31468.2	30976.6	32464.3	36147	355716	23708	30511.8	15785.9	110036	152973	0
35	M297T19	296.948	296.922	296.964	19.4285	19.4043	19.4647	17	0	0	0	8	0	0	0	2	0	0	0	7		1.86416e-11	1.86085e-11	42245.7	61869.4	52454.1	178014	67893.5	66222.1	60129.2	178855	63993.7	68294.8	35534.5	142996	5193.08	10630	12640.5	29095.7	12765.2	7269.39	6656.05	26791.9	8326.52	10154.9	13123.3	25456.9	15450	0
524	M297T7	297.111	297.023	297.135	6.62621	6.39169	6.67255	10	0	0	2	1	1	0	1	0	0	0	4	1		1.26184e-06	8.96653e-08	92584.6	92281.4	108233	179060	86883.4	95919.3	120627	160060	114742	89819.6	99877.1	154676	11107.6	10627.4	43616.3	60079	26445.8	17270	42666.9	44003.4	13143.7	15281.2	37394.2	54331.4	27237	0
963	M298T11	298.197	298.164	298.284	11.1249	10.9681	11.665	31	1	0	3	3	1	2	5	1	2	4	6	3		0.000148523	5.76215e-06	42468.7	42419.9	46795.1	91845.3	44588.9	56677	78116.9	69861.7	62167.6	44736.4	64465.2	93593.2	9733.58	7649.51	12014.2	25333.2	20361	27864	27280.4	28574.2	25774.4	25844	40415.8	24294.1	22784	0
248	M298T14	298.209	298.154	298.248	14.177	14.1295	14.223	88	6	8	7	8	8	8	4	8	8	8	7	8		6.05699e-09	8.99065e-10	77417.8	93945.5	70793.3	283265	105907	123241	70862.5	507021	99782.4	88081.1	74814.3	214931	19692.2	24346.4	23866.2	123469	31348.6	29429.2	17587.1	381892	24148	21373.6	25077.1	112358	168625	0
454	M298T3	298.041	298.011	298.065	3.31512	3.26046	3.39089	22	1	1	1	4	0	1	0	2	0	3	3	6		3.45505e-07	2.84628e-08	92718.9	86414.4	71147.9	244417	69390.5	77978	80995	156370	88542.7	151716	117827	312437	25600.9	18438.9	23773.1	123382	23975.5	29145.2	16871.1	49870.8	18723.8	103780	95929.5	172527	44515	0
868	M298T4	298.028	297.991	298.054	4.30919	4.21559	4.4888	94	6	8	8	8	8	8	8	8	8	8	8	8		6.64132e-05	2.8449e-06	245900	289623	274456	846995	327312	322899	364066	401612	503881	376918	318188	674603	90278.9	105515	120987	427032	140257	96964.7	75489.7	195332	169743	93962.3	72050.6	340580	243989	0
29	M298T6	298.089	298.073	298.106	6.27305	6.24226	6.31011	14	0	0	0	3	0	0	0	7	0	0	0	4		1.39892e-11	1.67321e-11	49292.3	45883.7	40689.8	128363	51843	55750	58684.1	192478	60531.2	52335.4	38623.8	130455	7754.56	7063.8	4401.02	47078.1	9614.33	7083.06	10140.6	41927.4	8204.36	2962.53	5572.47	26164	27738	0
130	M299T10	299.054	299.032	299.07	9.75168	9.72101	9.78159	7	0	0	0	0	0	1	2	4	0	0	0	0		3.86593e-10	1.08897e-10	94486.8	95549	77067.3	136430	100004	220215	264966	416733	99641.6	94976.5	70456.1	147601	16748.3	3390.9	6955.95	10019.8	42109.9	122398	124597	252567	23661.3	37577.8	23892.5	39777.6	99017	0
135	M299T11	299.051	299.04	299.079	11.2564	11.0775	11.9538	10	0	0	0	1	0	1	1	4	0	0	0	3		4.38132e-10	1.19268e-10	111888	129961	134656	188098	119849	185631	229014	331954	103169	119705	110245	234228	11477.3	7734.27	14520.1	27412.6	34750.4	58622.2	53045.4	152780	13483.9	39225.8	35278.4	67857.9	81016	0
589	M300T13	300.233	300.183	300.253	12.5798	12.4939	12.6409	26	2	1	0	4	5	1	4	0	5	2	1	1		3.06441e-06	1.9441e-07	38309.1	33438.8	25259.2	64872.5	51870	40749.7	63399.5	53485.8	51362.2	35637.3	24786.7	44366.2	8476.5	9206.33	3569.65	23691.1	17853.6	18953	47742	5719.64	11916.6	18981.8	6980.04	14523.7	23509	0
929	M300T2	300.062	300.006	300.1	2.43059	2.39932	2.49499	17	1	1	0	1	1	0	1	4	4	2	1	1		0.000113962	4.57211e-06	84983	74382.4	58314.2	120833	120665	63183.9	107554	194481	137991	89796.1	60928.1	125965	8161.97	9098.33	18630	56986.9	127897	24390.3	35530	102559	93521.4	34866.4	27585.8	38895.9	30075	0
1528	M300T8	300.057	300.027	300.094	7.77048	7.72211	7.79502	58	2	6	5	6	4	4	6	4	7	5	6	3		0.172151	0.00420513	85768.4	93568.4	99858.5	178305	136765	93254.8	148285	200497	281254	119765	113303	190963	54280.5	33188.5	42650.5	105268	129776	56762.7	61953.3	170302	171237	78140.3	73886.9	296601	129156	0
357	M301T11	301.021	301.006	301.049	10.9414	10.6853	11.3707	21	1	0	1	6	0	0	0	3	1	1	1	7		7.1946e-08	7.51825e-09	113490	135588	110430	412435	104275	139107	148421	363905	105764	102340	86634.5	360792	31519.3	44749.7	33598	209436	37363.8	33014.1	57210.4	194528	15781.5	37206.3	25888.3	138316	102051	0
422	M301T12_1	301.05	301.03	301.106	12.2614	12.1502	12.4557	17	1	1	3	5	1	1	0	0	0	0	2	3		2.21491e-07	1.95828e-08	191714	228810	223350	268267	187054	242241	184556	288801	176057	179279	143506	262192	27645.1	32911.4	36662.1	39763.3	40691.6	48907.7	26917.3	44382.8	31494.4	38494.1	49985.5	55137.3	31589	0
418	M301T12_2	301.105	301.091	301.134	11.7306	11.5554	11.8437	9	0	2	0	4	0	1	0	0	0	0	0	2		2.15515e-07	1.9137e-08	332124	367010	247417	353022	242431	359357	273431	362457	252927	191534	164407	346393	42777.2	167417	32066.3	95359.6	63283.3	116866	45045.1	78906.7	32374.4	48897.5	46828.6	68465.8	64379	0
1468	M301T14	301.141	301.092	301.174	13.7101	13.6702	13.7461	48	2	6	2	4	4	5	0	2	7	5	7	4		0.0558441	0.00142227	151150	188021	150518	256397	193755	210938	127534	199045	191052	184453	145704	249156	48071.1	56975.7	61209.7	146689	113720	67028.6	36706.5	108360	61964.3	58417.3	50860.4	111045	106071	0
206	M301T19	300.914	300.899	300.935	19.4478	19.4266	19.4772	8	0	0	0	2	0	0	0	0	0	0	0	6		2.20067e-09	3.99642e-10	32311.8	43118.6	43974.9	141879	38453.5	44797.4	44726.8	113143	33022.5	50378.9	36153.2	141906	7179.06	8051.52	6870.61	10929	5890.67	7954.91	9792.94	48439.1	6229.2	2272.68	8404.69	15234.6	15460	0
32	M301T3	301.039	300.916	301.051	3.36673	3.33728	3.50692	6	0	0	0	0	0	1	0	4	0	0	0	1		1.48875e-11	1.71502e-11	101160	80727.4	59454.7	251903	135886	111454	91530.8	606554	95920.3	84986.7	46344.5	198399	21878.6	12139.8	9305.26	44231.2	53404.4	94101.6	13640.1	246657	19203.9	9223.56	13064.5	88309.5	195791	0
604	M302T8_1	301.98	301.967	302.05	7.74017	7.66375	7.76526	11	0	0	0	4	0	0	1	1	0	0	0	5		3.72731e-06	2.30548e-07	11638.2	14460	8623.67	77903.3	11675.6	21116	27061	45244.8	22495.9	23874.3	24735	87083.5	17809.7	7652.13	5439.58	22360.7	9517.97	15269.6	39708.1	37982.4	11186.3	12779.8	9206.7	45090.1	11574	0
1013	M302T8_2	302.04	302.012	302.077	8.24309	8.18821	8.62757	11	0	0	0	0	1	1	0	5	1	1	1	1		0.000244311	9.02226e-06	49164.5	40603	33990.8	44397	52653.2	71208.7	69826.5	269263	53819.6	39500.3	43249.7	65231.7	16177.4	6552.32	11381.6	6148.25	34416.6	35482.1	36420.5	237419	30762.4	18731.4	22416	34378.8	105224	0
1402	M303T14	303.153	303.098	303.198	14.1731	14.1292	14.2244	93	6	8	8	8	8	8	8	7	8	8	8	8		0.0213735	0.000570312	659553	793792	626580	1.16411e+06	865226	1.09056e+06	527817	843114	848543	755607	675300	1.09681e+06	174396	233054	260587	608179	237681	336804	176820	461421	238311	243906	291942	612593	324707	0
1196	M303T6	302.998	302.95	303.015	6.31032	6.2331	6.51089	63	3	6	5	6	4	5	3	3	8	6	7	7		0.00170804	5.32277e-05	366129	603124	475367	1.60466e+06	1.05415e+06	2.01685e+06	1.56936e+06	1.67181e+06	1.48797e+06	1.70629e+06	1.43616e+06	2.77778e+06	227657	400073	320995	827145	1.34226e+06	3.24525e+06	2.54419e+06	2.00427e+06	886993	1.21222e+06	1.13805e+06	1.53139e+06	850794	0
1131	M303T7	302.994	302.946	303.009	7.09173	7.00492	7.16364	94	6	8	8	8	8	8	8	8	8	8	8	8		0.000707468	2.34007e-05	1.55717e+06	2.24646e+06	1.99617e+06	5.78888e+06	2.21562e+06	2.69195e+06	2.56342e+06	4.03197e+06	2.70115e+06	3.63918e+06	2.7742e+06	5.02891e+06	409047	700087	478413	2.25001e+06	1.17773e+06	1.69615e+06	976921	1.9285e+06	1.82451e+06	2.18776e+06	2.20436e+06	3.12169e+06	891893	0
287	M304T11	304.212	304.138	304.251	10.508	10.3102	10.9322	60	1	8	8	3	0	7	6	5	0	7	7	8		1.54591e-08	2.01276e-09	58454.3	102323	73330.4	171819	67863.3	118315	117284	110323	68612.5	94715.4	74814.5	189198	6806.37	24509.3	17220	42799.5	17926.3	15046.7	56345.2	42837.4	9201.22	27760	10592.9	39216.2	95082	0
1394	M304T14	304.156	304.122	304.187	14.1758	14.1292	14.223	83	6	8	8	7	8	8	4	3	8	8	7	8		0.0199069	0.000533168	163705	174830	141664	245186	198926	232665	121861	180207	206428	164206	149624	228188	48134.4	50529	50638.9	117653	47479.6	64455.2	36387	91673.6	73238	48583.1	57675.7	122652	65009	0
684	M304T5	304.071	304.035	304.094	4.81094	4.75188	4.87301	24	3	3	3	1	3	2	2	2	1	1	2	1		1.091e-05	5.89132e-07	178347	133921	128772	152048	153441	117472	186188	256476	114950	91450.6	72649.6	139283	77980.4	41346	38808.4	34044.2	83762.4	37735.5	57962.2	64640.2	41956.1	26587.8	26300.4	80247.2	27385	0
1338	M304T6	304	303.967	304.017	6.32409	6.2471	6.52301	39	1	1	1	4	2	4	3	2	5	4	6	6		0.00893965	0.000249593	55297.1	85506.8	68183.5	278658	146473	336561	254718	265853	241851	283306	253292	472823	48039.1	81712.5	67587.9	161306	238570	541427	422776	354351	186378	217820	195710	268887	139575	0
1133	M304T7	304.001	303.967	304.046	7.08934	7.00492	7.16364	92	6	8	8	8	8	7	8	8	7	8	8	8		0.000745348	2.45682e-05	279867	389826	346947	964134	391207	453254	457935	669239	461531	606858	468503	844860	69612.9	111044	73671	358777	184525	274126	161921	326174	287911	349279	361913	501683	158849	0
31	M304T9	304.047	304.021	304.153	9.16041	9.10881	9.41121	11	0	0	0	0	0	1	3	7	0	0	0	0		1.47709e-11	1.70976e-11	45901	51174.3	44110.4	132347	48344	120167	187036	778813	57840.3	62279	43031.1	108014	12101.3	11076.4	9330.24	15480.1	9319.19	49047.6	89064.7	458213	7252.07	16630.5	13260.5	23388.9	194019	0
75	M305T19	304.914	304.912	304.921	19.4516	19.4285	19.4716	5	0	0	0	4	0	0	0	0	0	0	0	1		8.61471e-11	4.03316e-11	37146.8	57486.8	42766.7	216620	68452.5	53393.1	55353.3	177138	52055.4	50529.5	26917.9	199531	2708.48	12416.8	8842.49	13427.3	10091.1	5650.09	5002.4	80166.1	8380.02	4983.6	8251.84	13711.4	24615	0
942	M305T7	305.051	304.98	305.096	6.94959	6.42164	7.14089	65	4	6	7	8	3	5	5	7	3	4	5	7		0.00012374	4.90138e-06	492008	457562	389665	576619	264783	412628	386099	659343	293146	281936	306139	516586	237520	171937	136996	206911	61620	241953	65295.9	155760	196497	107665	220334	148828	107935	0
723	M306T7	306.093	306.066	306.103	6.93506	6.89648	6.96131	12	3	2	1	1	0	1	0	1	1	0	1	1		1.454e-05	7.49799e-07	113771	106932	96337.4	147423	70526.1	101383	110914	153987	81126.2	71994.3	77298.6	130782	45822.8	34264.3	29394.5	38695.1	16121.3	48111.1	18249.3	31737.6	38179.4	20357.4	43508.3	27627	21398	0
86	M306T9	306.083	306.053	306.118	9.01729	8.96649	9.07143	14	0	0	0	4	1	2	1	1	0	1	0	4		1.1033e-10	4.60194e-11	83488.6	90076.9	76201.9	178198	82709.3	118134	109534	159362	92434.7	98630.2	63424.5	171552	12477.9	12976.9	6512.45	16331.7	24272.2	25291.9	25156.4	34560.6	15150.9	25885.8	17832.4	27111.5	15918	0
1026	M307T4	307.081	307.04	307.099	3.96109	3.8807	4.1337	66	1	5	4	5	3	4	7	6	8	8	8	7		0.000273549	9.97407e-06	309059	326467	247614	401014	360506	288103	361355	478104	514662	358967	302581	498635	112803	76020.4	63754.9	200769	158159	73024.9	65784.4	219572	120619	77069.1	64214.3	150389	58088	0
409	M308T4	308.092	308.051	308.118	3.95132	3.83139	4.15939	24	0	1	2	2	1	1	4	3	2	2	3	3		1.85664e-07	1.68511e-08	78259.2	79209.2	70465.2	113363	95641.3	82698.4	166330	156172	118725	90417.1	78687.8	128197	18977.3	13499.3	10548.7	39342.2	35051.6	12164.6	86745.1	46700.6	23534	16966.4	16299.3	31904	18144	0
1325	M309T11	309	308.947	309.062	10.5331	10.3519	11.174	93	5	8	8	8	8	8	8	8	8	8	8	8		0.007519	0.00021198	2.10032e+06	2.4627e+06	1.47639e+06	4.12346e+06	2.33842e+06	2.01954e+06	1.83766e+06	2.53825e+06	2.24554e+06	2.39641e+06	1.48253e+06	4.63018e+06	1.25487e+06	1.77015e+06	1.34027e+06	2.22471e+06	1.52292e+06	1.04906e+06	1.00409e+06	1.04418e+06	1.12444e+06	937444	664329	1.7858e+06	684619	0
948	M309T12	309.138	309.109	309.171	12.4283	12.3947	12.5387	11	3	2	2	0	0	1	0	0	0	1	2	0		0.000126921	5.00852e-06	446923	398439	325925	385633	290251	340749	347314	363844	362628	257958	239155	371900	77581.6	77099	57387.5	97030.4	85979.2	96553.4	50763.5	73806.2	48787.3	27866.6	66507.7	86994.6	51715	0
143	M309T14	309.156	309.116	309.192	13.9691	13.9471	13.9943	37	2	0	1	6	2	4	0	2	6	5	3	6		5.00362e-10	1.30898e-10	263076	271019	216860	531713	275704	323568	215007	363425	317932	299780	201716	499417	28630.8	47432.5	37493.6	125128	59312.3	54226.7	22633.8	102937	34061.9	43226.4	51286.2	157004	84538	0
1330	M310T11	310.009	309.959	310.057	10.5366	10.3634	11.174	87	5	7	7	8	8	7	7	7	8	8	7	8		0.00786589	0.000221127	380861	436341	258322	720891	416196	344517	330963	406421	403439	395204	240016	805055	207446	293755	222472	399045	262928	169062	175654	154974	193006	157755	104856	329648	119193	0
150	M310T14	310.144	310.14	310.177	13.9724	13.9593	14.0465	11	0	0	0	3	1	1	0	1	0	1	0	4		6.37463e-10	1.5615e-10	72722.7	77732.7	64630.9	141015	66763.8	90224.8	59275.5	98831.5	81190.7	73195.8	54820.2	122462	21474.9	10276.7	8401.95	31763.2	12794.7	14987.8	1948.51	19707.2	6526.7	10196.7	9586.33	37483.6	16444	0
304	M310T4	310.066	310.044	310.127	3.59154	3.52121	3.76092	9	0	0	0	0	2	0	0	4	2	0	0	1		2.26726e-08	2.79005e-09	90815.9	92294.6	82804.4	157205	110115	90832.5	152516	272451	164704	91502.2	76760.4	158819	27247.3	22803.2	24092.6	33202	45082.1	23521.4	30474.8	110733	63408.2	26564.7	13768.9	69345.9	162559	0
1326	M311T11	310.996	310.949	311.069	10.544	10.3413	11.1866	76	5	6	6	7	7	5	6	6	7	7	7	7		0.00757075	0.00021334	304628	313032	182788	513926	313744	240772	241883	311767	328596	283170	188956	594053	164402	210636	165332	262625	197876	175510	168059	146247	157015	120523	84547.5	211960	72924	0
577	M311T6	311.052	311.023	311.088	6.28423	6.23374	6.94038	95	6	8	8	8	8	8	8	8	8	8	8	8		2.74605e-06	1.76469e-07	592400	676703	660489	1.11996e+06	472144	574138	677041	793644	527591	615972	545119	895000	126997	179807	192350	277532	132946	169834	173549	141380	84545.3	133383	99185	137447	160148	0
188	M312T5	312.057	312.047	312.077	5.37116	5.31549	5.42362	17	0	0	0	6	0	0	0	7	0	0	0	4		1.56726e-09	3.08978e-10	88864.5	73877.3	71468.5	191643	75275.7	73358.2	87152.3	354086	79486.5	63522.6	58200.2	173590	21752.4	17782.7	15596.9	45574.8	14034.5	16064.7	7187.44	233445	17572.5	9871.56	17349.8	60525.3	52833	0
540	M312T6	312.057	312.021	312.08	6.27906	6.22184	6.32609	85	6	8	8	8	6	7	7	4	8	8	8	7		1.51234e-06	1.04579e-07	154033	169512	163191	281298	128731	148469	177733	209650	147639	160533	149711	234125	27514.4	35826.1	38764.6	53620.9	31090.8	38518.5	36006.5	37659.9	22211.5	32789.4	29848.3	34033.4	36028	0
646	M313T13	313.199	313.158	313.225	13.4447	13.3959	13.4784	35	0	1	3	1	1	2	3	0	5	7	8	4		5.96299e-06	3.44964e-07	198549	233917	294669	281075	165862	309007	362560	231162	296744	360782	422498	346349	42982.5	48548.1	56062.2	105679	94976.2	80368.3	74165.8	51318.1	103473	99835.8	108098	117503	78383	0
1329	M313T14	313.201	313.155	313.231	14.2697	14.1838	14.4412	94	6	8	8	8	8	8	8	8	8	8	8	8		0.00783231	0.000220242	780732	788395	749053	690938	728241	855535	694934	652729	716591	717986	535179	663115	132482	132667	132433	102384	159210	81400.8	153064	82232.6	111632	141217	156502	127228	116240	0
48	M313T8	313.044	313.003	313.059	8.08494	8.05751	8.11935	21	0	0	0	0	0	4	8	8	0	1	0	0		2.97387e-11	2.20412e-11	81163	89073.3	73139.5	134716	81580.2	228689	539203	905288	84277	116503	59907.1	111584	16280.6	16326.7	15891.6	24203.2	22909.7	94593.5	245804	297310	10254.6	124593	13991.7	16082.5	143480	0
1148	M314T13	314.218	314.205	314.239	13.4603	13.4363	13.4784	9	0	0	1	0	0	0	0	0	0	3	5	0		0.000955702	3.10507e-05	63937	65196	74516.2	69383.1	71433.5	80298.1	91164.8	66096.8	81944.5	87993.7	93074.4	82628.2	8629.36	10357.3	12576	19525.1	19377.1	19303.9	11684.7	10683.5	13365.9	20087.9	21705.3	21667.6	19067	0
1271	M314T14	314.221	314.168	314.245	14.2709	14.1744	14.3588	69	6	7	7	5	7	8	3	0	8	8	7	3		0.00443363	0.000129916	191103	188939	178235	175023	176895	199734	160348	154159	178389	166572	126709	161920	24839.9	32196.2	27647.7	31601.1	32245	16839	30233.9	12948.4	32792.1	27210.3	31230.8	36103.1	23730	0
580	M314T3	314.03	313.988	314.074	2.51752	2.47191	2.67014	38	2	4	1	2	4	2	7	4	5	3	2	2		2.8405e-06	1.8184e-07	114469	95766.4	68968.1	121983	112573	122298	190901	211119	139057	112096	75841.6	110165	40330.1	17862.3	22742.5	23793.4	48985.9	25795.5	57990.6	68926.5	38953.4	41671.5	34367.4	51616.1	17828	0
74	M314T8	314.049	314.033	314.063	8.08144	8.05751	8.11103	10	0	0	0	0	0	0	4	6	0	0	0	0		7.91106e-11	3.84054e-11	31715.1	35952.9	32126.7	67665.1	31344	63652.8	135811	209454	35627.3	37833.5	25485.2	44901	5640.94	4508.6	5238.5	12671.1	6663.06	19746.2	48240	61133.7	5166.66	27988.6	4712.75	10955.4	29122	0
196	M315T12	315.074	314.951	315.11	11.515	11.2851	11.9834	23	0	3	1	5	2	1	1	0	0	2	2	6		1.87086e-09	3.54296e-10	97814.3	176788	160514	277644	126578	188635	193646	229463	95879.1	134227	131300	344036	18752.1	43724.1	51607.5	47583.8	57629.1	52200.3	36394.4	50751.4	17050.6	36356.7	57882.4	82635.7	58860	0
81	M315T19	314.912	314.892	314.928	19.4553	19.441	19.4801	19	0	0	0	8	0	0	0	3	0	0	0	8		1.00333e-10	4.38258e-11	24069.8	49921.4	39077.9	209673	48678.7	48774.8	56178.3	157835	36285.3	51091.3	26990.4	236010	6022.99	8531.8	9835.76	18216.8	16597.6	7664.99	6524.52	70114.4	10423.8	6098.9	5652.97	51285.9	27800	0
109	M315T7	314.984	314.975	315.01	7.48655	7.45521	7.53018	14	0	0	0	0	0	3	6	5	0	0	0	0		2.1222e-10	7.11533e-11	7492.54	10958.2	12198.2	68570.1	3100.08	139664	222840	323752	8597.86	24280.4	12526.4	76792.6	6394.45	8234.71	9386.83	25714.1	4120.15	124939	96710.4	134749	5621.17	29591.2	5977.52	16724.3	47284	0
1053	M316T11_1	316.097	316.056	316.128	10.5347	10.3531	10.9802	58	4	5	6	4	2	7	6	5	7	5	4	3		0.000370463	1.30786e-05	73886	111747	93336.1	156778	54338.5	135799	114569	130419	106624	120880	83539.9	286363	32858.6	57082	42619.9	78668.6	26588.3	52887.8	60852.4	48376.4	38369	59882.8	30946.6	125713	57559	0
487	M316T11_2	316.225	316.136	316.278	11.0664	10.8734	11.8017	88	6	7	7	8	8	8	7	8	8	7	7	7		7.6512e-07	5.83751e-08	103938	120017	156478	409420	167998	256850	306775	365741	195376	230093	312168	558690	44915.3	120041	61948.6	153904	94377.2	68124.4	158003	81360.3	87835.9	89046.1	257801	187675	138514	0
1284	M316T6	316.149	316.127	316.162	5.95592	5.90841	6.02342	7	0	0	2	0	0	0	1	0	0	0	4	0		0.00501402	0.000145775	50906.7	41751.7	93654.8	53396.7	48803.1	37817.5	87779.7	64415.5	51273.6	39849.5	76300.3	50322	7291.06	10520.4	46878	9993.67	27994.2	15198.4	59746.3	36629.1	12858.4	9340.58	41757.8	11413.4	14089	0
1079	M317T11	317.123	317.114	317.168	10.9844	10.8711	11.3001	20	2	2	6	0	2	0	0	0	1	1	6	0		0.000432702	1.49705e-05	428067	352339	430211	248366	309824	309688	341472	344596	538889	258838	331481	417619	118330	54078.9	62996.8	156278	104681	109043	89684.5	261726	83008.4	77952.5	46610.1	165426	52892	0
49	M317T12	317.121	317.1	317.142	11.9341	11.8223	12.1866	18	0	0	0	0	0	3	7	7	0	1	0	0		3.01523e-11	2.21443e-11	155184	107250	79169.3	34147.8	168047	366795	559503	806340	186608	123923	70285.9	48706.2	67893.4	35711.6	28024.8	39381.1	70552.5	143287	131815	328036	46740	112489	20425.2	64865.2	162084	0
1239	M317T6	317.004	316.995	317.05	5.71621	5.15949	5.74022	11	3	2	2	0	2	1	0	0	0	1	0	0		0.00287043	8.65767e-05	523175	482826	381477	758321	533712	687705	523217	544498	689752	604113	386493	514180	126629	129414	73932.1	380634	179410	168830	109104	192894	182862	139824	109151	284257	204178	0
629	M317T7	317	316.96	317.011	7.01338	6.77154	7.0814	82	6	8	8	4	8	8	8	8	7	7	6	4		5.09102e-06	3.01827e-07	913413	980724	676703	1.95437e+06	926693	1.64232e+06	1.32098e+06	1.67778e+06	1.51367e+06	1.41372e+06	961295	1.67014e+06	130307	191139	107153	831033	284715	542949	447829	665541	400155	526429	341927	1.05039e+06	257700	0
416	M317T8	317	316.957	317.014	7.74884	7.70916	8.20195	95	6	8	8	8	8	8	8	8	8	8	8	8		2.12878e-07	1.89391e-08	1.40892e+06	1.75818e+06	1207401	5.735e+06	1.94803e+06	3.14352e+06	2.35202e+06	3.2814e+06	3.10325e+06	3.3952e+06	2.26432e+06	5.98405e+06	501974	533361	353926	1.58335e+06	1.06111e+06	1.20852e+06	834780	1.77237e+06	941509	737477	757278	2.98516e+06	744880	0
78	M318T12	318.133	318.115	318.152	11.8751	11.824	12.0782	7	0	0	0	0	0	0	3	4	0	0	0	0		9.27627e-11	4.20215e-11	32827.8	21143.2	22430.4	49040.1	40921.6	81089.1	116715	174703	46910.8	27186.4	22708.2	47802.5	8475.47	6459.75	3638.33	17682.6	14801.4	31040.8	29126.9	71198.7	14482.8	5697.64	5171.64	15813.8	32651	0
624	M318T2	318.019	317.996	318.046	1.59252	1.51888	1.69003	39	6	8	5	0	4	4	3	0	7	2	0	0		4.71668e-06	2.82645e-07	191183	135872	104460	116908	98463.4	147599	135598	102459	194309	116392	62412.2	107505	67094.7	29078.1	27875.4	41675.2	34458.3	16950.6	17253	30267.5	49065.6	37192.8	17403	56060.7	22792	0
285	M318T7	318.012	317.987	318.038	7.01411	6.77154	7.09381	58	5	8	5	1	5	8	6	3	5	6	4	2		1.4815e-08	1.94326e-09	175740	192514	133413	434885	185543	309406	254983	319406	286820	258771	176193	367657	25368.8	32071.6	21918.5	108918	52223.7	98374	76516.5	118608	70187.7	94047.6	67985.6	123328	42924	0
441	M318T8	318.007	317.995	318.044	7.74875	7.70916	8.21431	94	6	8	8	8	8	8	8	8	8	8	8	8		3.0408e-07	2.55828e-08	271438	324329	228264	1.00689e+06	361633	571312	441221	610188	569204	604669	401739	1.02614e+06	90849.4	97695.5	60553.2	264166	188565	213811	144938	294081	167058	126925	132216	519694	125656	0
15	M319T12	319.14	319.095	319.154	12.1341	11.9882	12.3829	23	0	0	0	0	0	6	8	8	0	1	0	0		4.32839e-12	1.07949e-11	64691.3	72522.5	58342.7	94264.5	73781.7	277303	434385	718305	64609.3	83194.2	42291.4	104160	12137.7	8285.15	6311.64	9984.69	13225.2	112102	116174	198955	9265.44	90730.3	12872.9	20086.3	117186	0
1116	M319T14	319.14	319.095	319.16	14.1704	14.1187	14.2244	93	6	8	8	8	8	8	8	7	8	8	8	8		0.000600701	2.01187e-05	384194	472263	245033	614492	564380	483104	371106	593672	377915	371692	236610	611154	212422	223447	80768.9	293459	265712	165048	104160	259774	101818	110718	104207	324013	158998	0
1081	M319T6	319.048	318.999	319.074	6.25053	6.19809	6.29122	63	2	5	3	4	8	6	4	4	7	7	6	7		0.000438864	1.51537e-05	246548	262284	179089	333984	318234	310263	316915	388088	309658	279518	193857	439806	94613.4	54123.2	40790.6	112168	117731	110022	111312	159664	105661	61289.7	74152.6	109358	71533	0
242	M320T12	320.156	320.135	320.184	12.146	11.9768	12.3737	16	0	0	0	0	0	3	5	7	0	1	0	0		5.31364e-09	8.07695e-10	16335.9	16034.8	14276.4	15068.7	18315.8	58164.7	102163	155352	19266.1	20866.8	12675.7	20370.7	6047.54	4735.19	3908.97	2109.26	5278.15	24144.3	25904.4	42065.4	2504.92	18611.3	3440.16	5924.47	25069	0
1065	M320T14	320.153	320.114	320.189	14.1751	14.1187	14.2358	84	5	8	6	8	8	8	5	7	7	8	6	8		0.000400108	1.39893e-05	93530.8	106033	59620.2	134602	135873	109526	83855.1	128851	93706.4	86204.5	56686.6	127577	52281.6	48551	18008.2	63567.4	55289.9	34788.8	21952.5	52409.5	29891.2	21914.4	20961.5	64298.6	31920	0
1080	M320T6	320.056	320.038	320.072	6.24759	6.20848	6.29886	14	0	1	0	2	1	2	0	0	2	1	1	4		0.000433573	1.49965e-05	52664.9	56065.5	44627.8	63951.9	67302	61841.2	77182.5	88409.1	70543.7	59185.3	47238.7	93742.5	18806.7	12085.6	8043.73	25974.2	22131.8	17953.8	21516	33291.4	18874.6	8928.95	14411.6	28176.9	11053	0
549	M321T6	321.009	320.987	321.051	5.86433	5.81356	6.12029	8	1	1	0	4	0	2	0	0	0	0	0	0		1.71112e-06	1.16363e-07	333301	262205	180417	1.00579e+06	260130	357056	243682	402608	188255	173770	89954.2	321217	339171	238108	185751	849766	115595	247995	115880	181558	68388.7	132974	21183.5	101525	178928	0
491	M321T7_1	321.068	321.052	321.088	6.58805	6.56793	6.6335	11	3	1	1	0	0	1	1	1	1	1	1	0		7.93854e-07	6.03001e-08	329603	285764	213042	664093	239400	301667	267400	420603	182519	176165	123636	302885	158967	142718	111293	442551	72910.2	111978	57463.8	99415.3	83640.5	91136.1	69275.4	112906	98479	0
526	M321T7_2	321.084	321.077	321.098	7.44372	7.43468	7.46798	8	0	0	2	0	0	0	4	0	0	0	2	0		1.27175e-06	9.02518e-08	166348	145864	185657	426593	153151	169900	311307	291635	107678	104538	105225	186997	91863.4	68394.2	83862.8	287719	63411.5	77361.6	155424	105325	15831.7	58839.6	44010	39102.9	78139	0
560	M321T9	321.105	321.063	321.125	8.64675	8.62257	8.66778	25	0	0	0	1	1	0	0	0	6	6	6	5		1.95457e-06	1.30273e-07	176759	160793	155572	513638	193472	199516	187641	263924	282023	233202	197277	364221	71085.6	57755.5	54736.4	204840	97135.3	75222	48487.9	65683.4	74339.1	61280.1	64636.5	90646.3	59401	0
281	M322T8	322.123	322.096	322.148	8.19026	8.17382	8.21806	9	0	0	0	0	0	4	3	1	0	0	0	1		1.42756e-08	1.88427e-09	42071.9	42881.4	34456.8	94655.2	41989	132706	111992	110610	41504.9	43801.7	32858.1	96162.9	13310.9	11975.3	10078.5	32417.3	10397	104668	74170	46749	5318.58	22164.5	10074.1	84717.9	30691	0
1181	M323T11	323.038	323	323.104	10.8936	10.3644	11.3832	57	4	5	5	7	4	4	0	2	7	6	6	7		0.00136829	4.33423e-05	263861	276228	258859	545405	247863	278672	243705	345980	279921	278636	228638	565970	125097	127469	107492	198380	117961	98048.3	69144.6	95878	97452.8	88668.7	79184.3	178376	63428	0
412	M323T4	323.088	322.982	323.102	4.23789	4.14887	4.72317	37	3	5	5	3	5	1	3	0	2	3	2	2		1.92021e-07	1.73463e-08	227780	273675	275659	507367	227239	206318	299650	334321	182841	177951	156654	347381	74053.4	164462	108925	284127	80065.4	72978.7	82820.5	68962.6	28519.1	27494.8	21304	113602	59056	0
1254	M323T5	322.998	322.948	323.022	5.46236	5.41266	5.56071	51	2	4	4	6	4	4	3	4	5	4	4	7		0.00345914	0.00010292	323187	344585	298667	468040	262179	371708	341034	459017	335784	326371	238144	461197	92652.4	104226	57142	161268	99136.9	120670	75168.8	116130	87409.1	71062.9	71552.1	137334	40966	0
530	M323T6	323.049	323.003	323.077	6.28496	6.22184	6.34048	62	3	6	7	7	5	3	5	3	3	6	8	6		1.32303e-06	9.32996e-08	332520	391916	362936	608372	274648	333195	375798	442912	299213	343716	301591	508586	77749.5	94748.2	97925.8	130894	60378.1	87082.7	82155.7	78460.9	38038.3	71927.2	54576.1	97099.3	75199	0
556	M323T9	323.032	322.98	323.073	8.62458	8.58465	8.69022	13	0	1	0	0	0	2	5	4	0	1	0	0		1.856e-06	1.24708e-07	226829	226708	215406	316957	204713	327332	378232	432217	246169	254683	184944	300234	42598.5	44818.7	44753.6	52385.3	63831.6	96228.9	125465	197450	22428.5	44164.9	42495.4	34770.1	85063	0
698	M324T11	324.032	324.025	324.049	10.9572	10.8354	11.1683	7	0	0	0	3	0	0	0	0	0	0	0	4		1.27308e-05	6.71573e-07	73654.1	94417.7	80423.7	140041	78873.9	102170	84505	121691	73679.5	80878.9	72779.4	147360	23237.2	34966.7	23877.2	38971.6	24414.6	25560.8	16071.6	25264	14700	25961.9	16261.3	29959.7	14123	0
1163	M324T3	324.102	324.071	324.141	3.3443	3.29538	3.4087	24	1	2	1	2	5	1	1	3	5	0	1	2		0.0011281	3.62582e-05	266047	175588	127274	187608	182288	169844	186458	274095	212154	150080	94154.3	226479	199239	64545.7	45900.3	94014.5	66189.1	48192.1	43024.1	132485	63179.1	29434	24035.8	174847	31689	0
406	M325T12	325.154	325.114	325.2	12.2473	12.1331	12.4557	76	3	6	8	8	8	5	3	5	7	7	8	8		1.67858e-07	1.54388e-08	322521	473398	530682	1.18568e+06	561624	392171	356238	401835	959046	1.08804e+06	1.07348e+06	1.56069e+06	88089.5	299477	216379	362770	248892	155818	133067	97976.6	480251	654923	432535	664852	316688	0
603	M325T4	325.019	324.963	325.05	4.44575	4.38337	4.97236	49	3	5	7	5	3	2	8	5	1	2	4	4		3.72252e-06	2.30289e-07	381587	354635	441837	691484	326464	246446	522459	790789	251822	272198	217229	455160	261825	176322	236425	577362	146615	68919.5	193167	449266	57287.4	129335	45185	125005	222551	0
1335	M325T7	325.071	325.04	325.092	6.88239	6.84535	6.91576	22	0	1	0	0	4	5	4	1	1	1	3	2		0.00858635	0.000240267	196148	228060	213446	370754	253508	314750	330096	476849	231855	247835	222248	437349	33318.6	57413.9	58751	97216.6	115475	146286	160699	235616	90770.1	121552	139459	226789	106101	0
147	M325T9	325.014	324.977	325.064	9.12124	9.01236	9.21942	19	0	0	0	0	0	5	6	7	0	1	0	0		5.67391e-10	1.43568e-10	155329	176803	143248	417723	162948	407923	884452	1.29116e+06	149543	216710	140201	359593	59421.4	64847.7	46538.9	76797.5	59616.4	206569	483480	466105	23460.8	150820	50144.9	53763.7	183421	0
271	M326T12_1	326.161	326.134	326.241	12.2338	11.9634	12.4432	61	1	5	7	8	5	4	1	0	7	8	8	7		1.16498e-08	1.58616e-09	73007.5	118110	131576	281718	133466	92504.2	98332.8	143111	221525	284849	259367	367207	14525	63809.3	44226.4	78121.2	52795.9	32998.8	36831.8	28219.8	97141.7	130650	118053	134919	115649	0
457	M326T12_2	326.306	326.261	326.338	11.5677	11.3378	11.8785	86	5	8	8	8	7	8	8	8	4	6	8	8		3.59172e-07	2.93879e-08	92050.3	169434	176782	230854	163640	303772	369083	360411	113915	135306	204348	318957	30654.3	46206.7	71627.9	76663.8	70524.5	130258	182029	151495	35359.4	76246.7	263549	137437	154638	0
622	M326T4	326.044	326.016	326.064	4.48696	4.39915	4.9383	28	2	2	3	2	1	2	2	6	2	3	2	1		4.65292e-06	2.79336e-07	130224	102658	122523	263711	105360	97049.7	154700	366815	114916	101808	105691	195774	67764.9	31597.6	51929	169160	33531	35739.6	46294.9	107788	21535.2	29160.1	58145.8	64350.5	36261	0
79	M326T9	326.04	326.011	326.101	9.11852	9.00031	9.21306	16	0	0	0	0	0	2	6	6	0	1	0	1		9.71819e-11	4.30906e-11	26030	30071.1	23908.9	99918.4	35489.1	85086.9	183236	263133	36971.8	44461.7	28795.5	135186	10516.8	9609.97	6728.72	14756.6	14018.3	42048.5	97239.3	88949	6486.37	34301.4	7197.21	135296	267567	0
933	M327T12_1	327.155	327.118	327.192	12.4791	12.392	12.5965	92	6	8	8	8	7	8	8	7	8	8	8	8		0.000117205	4.68224e-06	579912	611875	409035	517130	452308	582839	459223	463957	432573	430261	309286	539160	76550.6	187838	59923	78284.5	170183	147405	59238.8	111156	40038.2	74549.1	76438	134996	126186	0
1129	M327T12_2	327.264	327.225	327.31	11.6198	11.3647	11.9634	25	0	0	1	3	0	2	6	5	0	1	1	6		0.000705403	2.3338e-05	39788.7	56945.8	54313.8	60339.3	44631.1	80726	114447	106930	44800.1	51692.8	57827.3	91111.8	19032.5	13569.8	25342.6	27696.1	33940.7	38220.5	50229.2	65162	18858.2	26134.7	63369	42382.8	34790	0
1029	M328T12	328.165	328.144	328.203	12.4791	11.9419	12.5965	73	6	7	8	7	5	7	6	3	4	8	5	7		0.000299595	1.08283e-05	150782	161373	114129	139462	116627	154620	118995	131145	107679	115933	76585.3	145634	12288.4	54888.6	18096.7	29056.4	46245.2	43495.6	27237.9	28805.2	14446.2	20930.1	25981.4	40737.5	32524	0
979	M328T4	328.056	327.95	328.085	3.62142	3.51424	3.75982	42	1	1	4	2	3	3	7	5	7	3	4	2		0.000177203	6.75448e-06	132917	125679	120248	165442	189449	154234	284462	469963	273116	161085	118807	151585	34185.6	40053.2	35369.5	80522.5	103151	73701.1	97903.9	336121	138727	60905.4	33682.3	66163	63484	0
678	M328T7	328.066	328	328.091	6.86178	6.83609	6.90327	31	5	6	3	2	4	4	3	1	1	1	0	1		9.90886e-06	5.42119e-07	138317	126849	118027	133509	101121	122850	138149	164601	97782.4	82676.3	64073.2	106636	23833.1	32209	33448	39272.6	28452.2	32992.4	27374.4	51023.8	15483.9	36924.7	17970.3	25318.7	24698	0
37	M329T12	329.182	329.148	329.194	12.1417	12.0242	12.3103	9	0	0	0	0	0	0	4	5	0	0	0	0		1.96904e-11	1.89488e-11	88842.3	81536.3	73648.8	115389	72330.4	103068	245848	394066	84011.7	73313.7	55564.3	108550	16750.2	8343.94	11475.9	25376.4	11494.2	13369.9	80957.7	188752	11166.3	18327.9	9900.99	24698.6	88922	0
61	M329T19	328.895	328.857	328.913	19.4424	19.416	19.6578	24	0	0	1	8	3	1	0	5	0	0	0	6		3.94099e-11	2.4169e-11	65116.3	67951.2	49901.2	173356	91666.9	80959.5	51665.8	139626	78775.6	75543.3	29358.5	169746	8149.46	16842.2	19901.5	18717.1	44591.6	23719.9	12551.6	18539.9	10287.4	11575.3	8419.82	27131.4	20470	0
732	M330T11	330.103	330.06	330.135	10.5531	10.3752	11.1991	78	5	6	6	7	6	7	6	6	7	7	7	8		1.5382e-05	7.85094e-07	131615	131125	104639	285573	118338	155005	114765	188128	161640	151006	94099.5	323990	50888.3	55379.6	43844.2	104720	49027.1	51513	40289.3	63244.3	53631.8	40317.9	29813	96490.2	28487	0
88	M330T12	330.179	330.155	330.217	12.0895	11.9768	12.2626	8	0	0	0	0	0	0	2	6	0	0	0	0		1.11463e-10	4.62558e-11	35667.3	36368.9	28416.3	79294.5	34755.2	53084.1	72918.2	278379	39292.1	34585.9	22609.9	68103	6867.12	6874	7521.7	28662.3	12489.1	11746.1	17723.3	129962	7192.41	7964.89	4786.82	28522.3	46775	0
704	M330T19	329.941	329.918	329.965	19.3962	19.3674	19.6447	12	0	0	0	5	1	0	0	2	0	0	0	4		1.31558e-05	6.90271e-07	50506.1	50618.1	48449.5	73724.1	39407.6	53384	33848.8	65673.7	50253.2	62368.3	39937.2	84179.9	12622.3	16059.3	15070.1	13125	16351.9	22120	14482.4	17208.5	15124	16090.2	9981.58	19731.5	10337	0
533	M330T5	330.14	330.131	330.2	5.24313	5.11294	5.26604	6	0	0	0	1	1	0	0	0	0	0	4	0		1.38309e-06	9.68709e-08	61609	49540.3	60312.2	136303	62218.3	57512.6	80678.4	82012.5	74726.3	65873.2	70189.4	92860	9660.08	6927.48	12659.3	96418	21665.8	12460.4	17969.2	27490.8	10379.4	11940.8	21671.2	8696.14	193260	0
1301	M331T13	331.196	331.157	331.22	13.4682	13.408	13.5274	33	1	1	4	0	2	3	3	1	3	2	8	5		0.00600976	0.000172452	189239	201334	230377	207074	178540	266340	272948	202060	232847	239131	301736	268456	54010.5	57665.2	52221.3	24598	63116.8	79260.9	55424.2	34839.2	93205	35812	78247	106336	54335	0
1120	M331T14	331.207	331.164	331.245	14.3071	14.2349	14.3676	91	6	8	8	8	8	8	7	8	8	7	7	8		0.000654831	2.17928e-05	476602	458030	504201	347304	439150	556097	404460	337004	528390	530502	355102	353458	104909	183463	180019	77636.1	149457	89319.5	129454	55854.8	105835	143899	137441	51487	151603	0
748	M331T4	331.016	330.985	331.04	3.5084	3.46646	3.59914	23	2	4	0	1	3	3	4	3	1	1	0	1		2.01293e-05	9.98189e-07	292623	322718	209377	310184	267138	308260	395091	543830	236349	231894	129657	276805	95099.6	63687.5	49343.4	138877	77368.1	139704	113836	321150	78436	95255.6	46702.9	96932.2	56928	0
925	M331T8	331.06	331.04	331.092	7.67392	7.64001	7.7047	32	4	4	7	0	3	3	3	5	1	0	1	1		0.000111528	4.48882e-06	331330	292500	294654	272786	217395	245399	272694	386982	162667	138039	131190	221194	161451	173579	111428	66967	133361	112442	100045	155047	86238.4	25608.6	68653.6	67574.3	84022	0
959	M332T13	332.23	332.219	332.247	13.4632	13.4407	13.4906	9	0	0	0	0	0	1	1	0	1	2	4	0		0.000141325	5.51198e-06	48727.9	47223.6	54212.3	39537.2	52606.9	62256	65804.7	36246.2	65949.9	58666.1	69972.6	45896.1	12937.8	13399.6	14612.1	9097.93	18484	18297.1	11444.6	11069.3	14185.7	11591.9	18729	14443.5	11781	0
708	M332T14	332.233	332.195	332.254	14.3096	14.2445	14.3676	77	6	8	7	4	7	8	7	4	8	7	7	4		1.33731e-05	6.99752e-07	109061	109825	118132	67817	99034.3	129238	91171.7	73197.6	122507	118846	79806.1	68550.7	21703.6	39450.1	38141.4	20318.7	33892.2	22465	25196.7	18313.1	23390.9	29983.7	28038.5	14789.7	33065	0
518	M332T2_1	332.035	331.99	332.058	1.58513	1.50638	1.68316	63	6	8	5	7	5	8	5	1	8	5	1	4		1.17072e-06	8.42024e-08	171697	122977	86245	147411	99936	133844	116601	125880	171979	105093	50158.7	125891	53379.2	17979.7	25349.3	31879.5	37352.7	11927.5	16090.1	39186	35024.7	29490.4	15647.6	25614.7	18701	0
616	M332T2_2	332.07	332.041	332.1	2.22194	2.14958	2.26532	26	3	4	4	5	2	0	0	2	0	1	1	4		4.31436e-06	2.61622e-07	115451	115518	103532	150385	92985.7	67901.5	114285	172560	67945.4	83107.9	62160.8	153557	29950.3	22939.8	34231.4	58571	50602.6	16208.1	31335.1	82464.9	14375.8	23523.7	28497.5	59170.2	20313	0
742	M332T3	332.07	332.035	332.088	3.37255	3.30383	3.44507	12	1	2	0	1	1	1	0	1	4	0	0	1		1.78276e-05	8.95786e-07	157039	126492	98772.7	150245	122563	118854	134870	215070	143133	98516.3	58773.6	156726	60499	31210.2	21426.2	48946.5	38522.3	33796.1	27764.9	79078.8	42131.9	22149.3	13432.6	57275.5	16100	0
314	M332T6	332.149	332.111	332.157	6.34063	6.29364	6.34858	9	0	0	0	0	0	1	5	2	0	0	0	1		3.13448e-08	3.71692e-09	67751.3	65768.9	53691.3	100682	66995.3	94872	300339	148102	82913.3	70294	59716.5	102271	21545.4	15751.4	12542.4	9667.35	25598.3	34545.1	283493	35759.4	18011.5	15760.5	19028	19197.4	75328	0
164	M333T12	333.105	333.089	333.141	11.887	11.2311	12.1866	25	0	0	0	0	0	3	8	8	1	2	2	1		8.13626e-10	1.84496e-10	56596.9	83510.2	66587.1	114411	86817.5	294738	636191	932817	71625.1	145135	79674	167909	12256.4	31921.6	15808.3	30341.1	41961	160250	155609	116558	29499	166571	45369.7	130730	142521	0
1320	M333T5	333.026	332.992	333.048	5.38631	5.31549	5.44028	74	6	8	5	7	6	5	6	7	5	6	6	7		0.0070822	0.000200525	525234	515396	337170	492076	571486	376103	463181	881576	343494	284919	194380	572109	284288	174700	181226	170667	435266	285290	190952	1.10727e+06	222934	119909	116269	305534	215328	0
80	M334T12	334.14	334.114	334.152	11.9319	11.378	12.1751	20	0	0	0	0	0	3	8	7	0	1	0	1		9.82823e-11	4.33498e-11	13734.3	19767.9	14357.7	26232.2	17382.4	63516.1	135849	190282	14032.9	29507.3	12873.8	36351.3	1432.66	4806.56	3229.1	7153.81	5296.49	37016.5	31013.2	38564.2	3398.99	35604.9	3768.55	31852.9	27365	0
1149	M334T5	334.058	334.043	334.077	5.38456	5.32668	5.45229	34	3	5	3	3	4	3	3	1	2	2	1	4		0.000963077	3.12758e-05	110094	99033.1	72675.7	108386	113060	83326.8	106366	169277	84797.6	69326.4	52284.3	123319	41540.8	27616.8	25479.2	23809.7	66088.9	43644.9	29482.6	161190	35478.8	21921.8	21841.2	42025.4	34181	0
13	M335T10	335.053	335.046	335.067	9.55731	9.45813	9.924	16	0	0	0	0	0	1	7	8	0	0	0	0		3.8451e-12	1.05114e-11	71773.4	70543.8	61621.6	123634	64051.4	216181	414468	700872	73394.8	81163.9	49076.2	113736	10062.1	10624.3	6462.48	12307.8	11282	107075	92550	141062	7872.47	48575.1	8567.14	12044.7	105983	0
87	M335T12	335.134	335.033	335.169	12.1276	11.7412	12.7017	27	0	0	0	0	0	6	8	8	0	1	1	3		1.11349e-10	4.6232e-11	73282.8	91073.3	64259.4	130281	83571.9	325347	603471	854690	67889.6	131617	67146.3	343472	16034.3	20944.3	8402.11	22421.9	21956.2	152210	121472	179970	14171.2	151793	59864.5	340123	117834	0
830	M335T16	335.195	335.172	335.209	15.9877	15.9638	16.0455	21	0	0	3	0	4	0	0	0	4	5	5	0		4.07005e-05	1.83439e-06	113474	97030.7	121138	139102	205750	97082.2	63015.9	75511.5	210503	159465	170728	166499	41111.5	48866.3	57656.8	33177.3	111635	21181	22358	24935.7	74673.5	74559.3	82739.1	50736.2	53098	0
1283	M335T9	335.055	335.016	335.09	8.51294	8.46751	8.53471	61	5	7	7	7	5	6	5	2	4	5	4	4		0.00497516	0.000144721	280033	311283	269409	465629	195125	293171	291484	292368	226361	210680	173795	325085	117878	107828	87131.4	141324	79023	116249	110244	88914.9	121500	95570.6	98940.1	161319	99975	0
54	M336T10	336.059	336.049	336.076	9.53688	9.45813	9.60555	10	0	0	0	0	0	0	3	7	0	0	0	0		3.40512e-11	2.30318e-11	23881.9	23992.8	21327.7	38774.5	22071.8	61575.1	114600	169295	26033.8	29052.5	17610.5	31715.8	5370.01	4772.11	3280.49	9432.14	3569.23	23561.3	23416.5	53044.4	3176.42	14015.1	3062.09	7841.11	29367	0
58	M336T12	336.155	336.051	336.187	12.123	11.5955	12.7017	21	0	0	0	1	0	2	7	7	0	1	0	3		3.66787e-11	2.35961e-11	27809.8	35785.2	24250.3	50198.4	38129.2	81395.9	145062	200696	29514.4	45093.6	21782.9	94906.7	4202.8	5488.63	5089.65	23479.8	11088	29126	28823.3	38192.3	5742.27	28775.7	7595.93	74533.4	24202	0
943	M336T16	336.209	336.175	336.245	15.9802	15.9519	16.0455	12	0	0	1	0	2	0	0	0	3	2	4	0		0.000124406	4.92352e-06	32320.6	26818.6	34486.8	37262.5	56660.4	29266.7	18783.4	24106	54278.3	42782.4	46129.8	42800.7	9272.69	12457.5	15222.9	10699.1	28285.3	6009.04	6777.63	5537.29	17580	16637.2	18686.2	13239.6	13796	0
1220	M336T9	336.06	336.043	336.078	8.50248	8.46751	8.53471	48	4	7	7	7	2	5	2	0	4	3	3	4		0.00227496	6.96131e-05	66393.1	75947.4	66750.1	115144	55590.8	69363.6	74316.2	85994.4	63274.2	59956.8	49959	89338.7	23869.3	24192.5	20068.6	25037.3	16255	24749.5	15299.2	21569.5	25444.3	21037.1	21281.4	34501.5	20650	0
38	M337T11	337.075	337.038	337.106	10.6501	10.4331	11.287	32	1	0	0	0	1	7	8	8	1	3	0	3		1.98824e-11	1.90085e-11	174814	184021	134550	307339	162925	649538	674068	1.09672e+06	169796	225696	114570	364272	53514	28649	27121.5	85422.8	37031.6	305751	187315	206887	24614.9	154973	39480.5	95774.8	195939	0
1113	M337T14	337.201	337.128	337.218	13.9488	13.4797	14.7053	23	0	2	3	2	2	4	4	0	0	2	3	1		0.000587856	1.97288e-05	314622	496398	232119	219202	192598	307170	194014	59275.5	300314	474639	317435	742854	226190	718229	294766	378140	76299.9	303499	46988	50084.5	144946	659740	505410	2.0597e+06	219930	0
1146	M337T2	337.009	336.972	337.037	2.16788	2.12515	2.22717	87	6	8	8	7	7	8	8	8	6	8	8	5		0.000938178	3.05151e-05	960332	1.00091e+06	1.06525e+06	799202	834549	666186	1.30444e+06	1.68596e+06	451455	668613	567918	970456	437446	377986	347689	486473	409126	222469	599937	719093	276926	521674	312343	607603	141799	0
1195	M337T5	337.017	336.979	337.033	4.91316	4.8121	5.03376	20	0	0	1	2	2	0	0	0	2	4	5	4		0.00169108	5.27419e-05	145696	183612	176756	605828	377174	184521	218846	457818	254555	293316	230330	911582	86594.4	120052	144461	475254	409201	129331	101807	259760	223724	153940	163791	710052	228727	0
55	M338T11	338.073	338.054	338.105	10.6712	10.5547	11.287	26	0	0	0	0	0	7	8	8	0	2	0	1		3.43563e-11	2.30953e-11	45731.2	51252.9	38230.8	84579.3	46520.2	165467	169916	276758	42361.6	57890.5	30770.2	94586.7	11132.4	9875.42	7986.95	22080.7	12312.1	74979.4	45586.6	51045.5	5683.68	39721.4	9301.3	22108.9	46258	0
1508	M338T16	338.274	338.201	338.299	15.6223	15.474	15.6912	64	5	4	7	5	8	6	4	2	7	5	7	4		0.109157	0.00270693	183329	93954.1	165492	118479	191890	125137	132950	71511.8	165463	129847	173376	154211	143449	37034.4	82984.6	53683.2	164870	42405.6	91533.8	15208.5	59301.8	34152.2	151167	89933.1	84235	0
1068	M338T2	338.044	338.026	338.058	2.16792	2.12515	2.21813	53	5	7	7	2	5	3	7	5	1	3	5	3		0.000404295	1.41165e-05	157001	153676	157768	136569	142358	112619	207294	275834	86560.8	113922	88904.7	169022	60722.9	49478.7	48046.5	67289.9	61564.6	30219.1	78643	111644	38037	70510.8	41875.1	80918.3	19842	0
1480	M339T11	339.001	338.95	339.018	10.9203	10.6677	11.3832	55	4	5	4	5	3	4	2	1	7	6	7	7		0.0710513	0.00179456	870204	887792	531133	1.34393e+06	785844	515892	494962	685205	671904	639280	442441	1.5283e+06	488397	593936	459852	1.05479e+06	715631	279872	334332	430185	322858	332454	233343	698844	322511	0
118	M339T13	339.098	339.05	339.109	12.6625	12.6438	12.6813	94	6	8	8	8	8	8	8	8	8	8	8	8		2.49635e-10	7.84804e-11	3.54739e+06	3.56054e+06	2.7439e+06	7.98874e+06	3.18679e+06	3.81682e+06	3.2153e+06	6.73065e+06	3.53448e+06	3.16e+06	1.91149e+06	6.88842e+06	777661	483290	469104	817091	854539	837950	665210	1.01808e+06	625035	736508	564139	1.38868e+06	1047761	0
1084	M339T5	338.982	338.942	339.005	4.60321	4.44086	4.71103	47	2	5	3	5	3	5	7	4	5	4	2	2		0.000444489	1.53203e-05	1.11917e+06	1.20647e+06	641662	1.91514e+06	825934	1.09039e+06	1.53892e+06	1.30173e+06	667329	585413	266323	796064	1.28544e+06	1.00275e+06	525968	1.84113e+06	482268	539147	456821	777537	441382	357735	133759	564426	389341	0
1488	M339T6	339.032	338.998	339.051	5.63734	5.60307	5.70038	88	6	8	7	8	7	8	7	7	8	8	7	7		0.079567	0.00200039	4.77159e+06	3.58513e+06	2.69092e+06	8.78979e+06	3.77559e+06	4.46292e+06	3.54884e+06	4.56303e+06	1.57899e+06	2.01721e+06	708445	2.67732e+06	5.64967e+06	4.35369e+06	3.61698e+06	8.79977e+06	2.91693e+06	3.66477e+06	3.2667e+06	3.70898e+06	616937	2.34904e+06	414285	2.06165e+06	1593717	0
1453	M340T11	340.025	339.95	340.047	10.8884	10.6677	11.3832	43	3	5	4	3	3	2	2	0	5	5	4	7		0.0469407	0.00120761	177301	183797	118228	255971	165215	110896	111960	159023	138215	134684	97505.2	298636	92808.5	113279	88619.8	160968	144142	65107.6	67951.2	88773	67398	70426.7	45428.7	133228	58910	0
136	M340T13	340.09	340.051	340.118	12.6624	12.6438	12.6813	94	6	8	8	8	8	8	8	8	8	8	8	8		4.4212e-10	1.20042e-10	807290	773088	631505	1.84566e+06	743263	886338	744528	1.55082e+06	793852	744891	466649	1.63486e+06	168317	103530	98890.1	180684	200391	180800	147716	227043	140444	153601	132969	375137	262930	0
1444	M340T6	340.039	340.001	340.053	5.63752	5.60613	5.68826	77	5	6	5	7	7	7	5	6	8	8	6	7		0.0428534	0.00110878	892851	668873	504675	1.59402e+06	717002	839538	657766	869940	316778	384252	143873	497836	1.02242e+06	774490	644316	1.53734e+06	528645	702995	560078	662283	116032	429071	73940.5	346202	280356	0
384	M340T8	340.145	340.118	340.15	8.13163	8.11	8.16819	10	0	0	0	0	0	4	3	1	0	1	0	1		1.11704e-07	1.08578e-08	30214.9	26588.5	25410.6	61733.9	31602.9	202537	120253	104543	29569.4	40738.3	22165.7	52906.6	10156.7	11164.5	10675.7	20153.6	8621.42	198858	95111.6	50506.2	11183.7	37208.9	12028.1	31532.5	79685	0
69	M341T13	341.101	341.069	341.108	12.6647	12.6358	12.6853	25	0	0	0	8	0	2	1	6	1	0	0	7		7.24595e-11	3.64491e-11	178352	169004	131201	311855	143959	211131	178106	323312	162339	134679	88478.3	274143	32650	19956.6	27443	57619.7	42178.3	44908.1	35863.3	52731.6	31681.9	24095.9	17041.3	71259.9	40908	0
1070	M341T15	341.239	341.191	341.275	14.9604	14.7941	15.0058	88	6	7	7	8	7	8	7	7	8	8	7	8		0.000407623	1.42174e-05	324801	321476	369728	252723	332926	381927	241113	186731	376319	369987	279601	243566	88151	135411	140110	45940.7	121217	75008.1	105759	33623.7	86234.8	129881	114929	51402.6	95822	0
758	M341T6	341.054	341.022	341.1	6.28007	5.27757	6.32679	68	4	7	7	7	7	4	6	4	3	4	4	6		2.24096e-05	1.09703e-06	714711	724260	643117	1.21609e+06	569319	672041	738574	904291	527508	596795	401153	1.06665e+06	277811	169319	191732	323142	229279	288731	302904	489093	162013	160744	90503.8	341722	137390	0
286	M342T12	342.235	342.169	342.264	12.1785	12.0119	12.2513	15	0	0	0	0	0	2	4	8	0	0	0	1		1.52339e-08	1.98857e-09	19317.5	11332.1	7025.79	11203.2	16981.4	60072.8	95163.3	154813	14585.3	11627.5	4844.51	25684.1	11692.6	7610.17	5297.48	15223.6	13868.5	41804	48182.8	36731.5	8789.4	11195.2	2159.48	59573.8	17493	0
1173	M342T15	342.253	342.232	342.268	14.968	14.783	15.0058	59	6	7	7	0	7	8	2	0	8	7	6	1		0.00125379	3.99863e-05	90988.1	86307.1	101166	72650	88432	102401	67945.9	58523.3	99260.9	97647.5	74736.2	69326.8	21923.5	34903.3	34328.6	13603.7	28206.1	19492.4	29041.3	9879.31	21824.9	30335.4	28284.2	12848.4	23326	0
428	M342T6	342.05	342.046	342.101	6.29706	6.25757	6.33183	21	0	3	4	4	1	0	2	0	1	3	1	2		2.53602e-07	2.1954e-08	151684	166508	145958	261675	127223	159098	166574	209861	128385	138727	106437	210212	28600.3	44722.8	43109.5	51541.4	24042.4	43378.7	32128.2	44814.4	26542.8	42457.5	26939.8	20980.7	35221	0
259	M342T7	342.111	342.084	342.146	6.83894	6.76179	6.88439	45	2	3	6	8	3	3	0	8	2	2	1	7		7.55532e-09	1.08946e-09	119227	110722	101862	286617	113101	132470	138915	478919	109973	103447	82605.4	227595	18539.3	14399.2	15302.3	130585	48292.2	35611.7	42349.8	197892	25029.9	16792.9	23108.9	73709.3	108947	0
1138	M342T8	342.078	342.054	342.125	8.36468	8.34366	8.39997	29	0	0	1	2	3	3	5	3	5	3	3	1		0.000782443	2.57038e-05	73855.1	72621.2	76093.5	161244	112671	114943	180981	191714	383587	114751	109437	166453	24181.6	10128.8	30882	65101.1	74377.4	50561	73188.3	107712	284535	62601.4	72610.2	164216	120337	0
1060	M343T12	343.175	343.135	343.241	11.7317	11.6675	11.9231	94	6	8	8	8	8	8	8	8	8	8	8	8		0.000384566	1.35141e-05	1028040	1.13727e+06	1.19413e+06	1.23586e+06	793716	1.06786e+06	1.34456e+06	985033	1.08418e+06	989333	997448	1.068e+06	263674	211812	178730	231264	159244	181268	99627.1	195769	215844	150457	233527	101789	134067	0
1046	M343T4	343.054	343.033	343.07	3.60384	3.5568	3.70188	21	4	4	6	1	1	1	0	3	0	0	0	1		0.00034997	1.24387e-05	483788	362006	361433	326483	272458	229354	260870	534988	172043	165778	123272	326416	462712	212985	221172	160624	220757	92370.2	58962.2	382326	52541.5	41951.5	53112.1	149883	218079	0
499	M343T7	343.091	343.046	343.125	7.1784	7.07907	7.22822	89	6	8	8	7	7	8	8	8	5	8	8	8		8.86665e-07	6.64032e-08	543142	551681	611964	862944	478995	474874	573537	937765	318846	399755	324861	813793	215399	102794	154468	246182	186203	134666	161521	383147	146007	134976	122156	269096	157057	0
827	M344T12	344.181	344.158	344.243	11.7562	11.6812	11.9501	94	6	8	8	8	8	8	8	8	8	8	8	8		3.99392e-05	1.80435e-06	271481	301250	311219	346733	205094	271511	350805	245813	284805	278010	259096	310832	69121.9	48275.6	49469.2	33581.4	43441.2	69322.2	21114.2	99923.8	44216.4	38506.6	47928.9	35846.8	33107	0
1037	M344T4	344.071	344.044	344.1	3.63652	3.526	3.70919	13	1	3	2	0	1	0	0	1	0	0	0	5		0.000322294	1.15606e-05	125760	108088	94629.6	105756	91749.6	77786.9	100112	181478	82907.9	72997.5	60782	151012	81201.2	48589	34674.7	26579.1	48727	19389.1	12172.2	96584.3	11955.4	17046.4	16251.2	68898.8	20496	0
73	M344T5	344.05	344.038	344.061	5.01364	4.93424	5.06978	10	0	0	0	5	0	0	0	3	0	0	0	2		7.65217e-11	3.76604e-11	73866.4	57483.2	56171.8	189188	69018.5	62113.7	79214.4	181249	74504.3	59590.4	43215.9	112374	17727.8	5757.84	6964.03	63771.2	19557.1	11848.9	13944.8	111034	13142.4	5637.57	7956	46455.3	27341	0
470	M344T7	344.118	344.087	344.145	7.17976	7.08771	7.22181	50	3	7	7	5	4	2	5	6	1	2	1	7		5.32686e-07	4.21569e-08	129052	146650	138239	204370	120981	121412	154654	228008	107882	103461	87476.6	196231	41175.2	31717.1	32057.9	53298.6	44054.3	31350.7	30301.9	76694.7	18840.7	31323.2	26062.7	55700.6	31582	0
1033	M345T3	345.279	345.145	345.33	3.36476	3.21127	3.46599	88	6	8	8	8	8	5	7	7	8	8	7	8		0.000313045	1.12636e-05	1.32808e+06	1.23452e+06	802549	759843	559415	818840	957972	589844	467933	806783	354490	1.00241e+06	672667	553506	564916	381518	300736	181084	511729	179612	181404	688311	193329	611330	203046	0
879	M345T9	345.194	345.134	345.217	9.21896	9.17313	9.28485	33	1	2	6	3	2	3	2	1	2	3	4	4		7.63524e-05	3.22395e-06	238030	280970	284795	358788	230852	242343	288549	303876	209306	235386	195057	347889	44120.4	51879.1	38247.6	96953.4	71502.5	49618.2	53393.3	49092.4	54271	65624.4	50833	77038.8	46010	0
818	M346T11	346.081	346.055	346.142	10.9762	10.7734	11.3832	12	0	1	2	2	0	2	0	0	0	1	0	4		3.71125e-05	1.69157e-06	47869.7	69599.9	59875.1	131094	47783.6	80789.9	57772.1	94203.7	47115.9	63300.3	45715.9	147183	14372.2	32132.9	22463.7	56968.2	17262.3	38338.6	25187.9	39631	13227.2	22922.4	15691.2	42327.9	18559	0
867	M346T2	346.088	346.065	346.131	2.42245	2.39569	2.47698	17	0	0	0	3	1	1	1	2	2	2	1	4		6.14527e-05	2.65159e-06	70403.7	62121.9	37275.6	156741	74904.2	70252.1	76874.2	156024	89737.5	97119	49730.6	242079	20309.5	16636.7	12606.3	66846.5	54529.8	45771.3	37835	143036	51136.1	54341.5	33235.3	166259	33317	0
1094	M346T3	346.018	345.958	346.083	3.42639	3.27711	3.52688	68	5	5	6	4	5	6	4	7	6	7	6	7		0.000484732	1.6546e-05	254549	234032	161892	255796	189207	197581	244635	325970	191726	227268	111264	268505	53001.9	45549.9	62285	89845	93655.1	68582.2	70564.8	115123	55530.9	88799.4	40091	73936.6	39716	0
565	M346T8	346.062	346.044	346.078	7.80407	7.79092	7.86847	8	0	0	0	1	0	0	2	0	0	0	5	0		2.06417e-06	1.36639e-07	39429.7	46796.2	64270.6	130403	43472.3	51172.7	88563.4	76305.2	55995.4	48024.4	79321.4	97939.8	3535.26	10604.9	14541.4	156115	12761.4	17164.9	41633.5	21002.5	13562.2	13813.4	35752.3	30180.8	69454	0
1412	M346T9	346.239	346.191	346.256	9.23144	9.15936	9.81156	21	0	1	5	1	2	2	1	1	0	2	3	3		0.0266713	0.000706223	55561.4	64037.9	69840.4	63911.5	54306.2	57252.6	63802.2	56701.2	45988.4	51137.2	42420.2	59370	13818.4	13348.6	10674.7	25612.9	17759	13653.8	18294	56194.3	12558.7	20853.6	13010.8	25401.6	15883	0
1431	M347T4	347.003	346.959	347.1	4.46351	4.37462	5.11017	63	3	6	4	4	5	6	7	8	5	5	5	5		0.0386453	0.00100587	363481	389733	275816	457375	435030	315386	656482	653215	428252	339741	184413	456116	202760	169032	122936	257959	368373	146580	466018	404983	345831	178135	89355.1	204196	96875	0
848	M347T7	347.086	347.042	347.105	6.85484	6.77561	6.91826	83	6	8	8	8	8	7	3	4	8	7	8	8		5.13045e-05	2.25594e-06	316863	297040	294766	406078	287985	286420	211022	315228	285103	252539	196828	411310	68138.3	43792	70326.9	102319	88685.1	88858.8	50778	85465.9	87814.4	70052.1	56992.7	101334	68376	0
645	M347T9	347.094	347.065	347.109	8.65432	8.63097	8.66994	11	1	4	1	0	1	0	0	2	0	1	1	0		5.95814e-06	3.4473e-07	122970	175867	120987	133638	186551	98235.8	142047	261389	82326.5	93277.9	69273.9	138276	29863.5	93846	36527.9	31897.8	208820	14692.8	28310.1	162471	23277.6	46226.6	22520.7	53652.2	83115	0
45	M348T10	348.19	348.184	348.199	10.2358	10.2053	10.3057	4	0	0	0	0	0	0	0	4	0	0	0	0		2.57567e-11	2.09417e-11	34786.3	34014.3	31596.3	82712.6	35880.1	47612.3	48011	154992	36806.3	36044.4	25480.7	78804.9	4989.05	5452.33	4019.44	18798.4	4016.79	14752.7	7959.83	85747.6	5517.23	5562.12	3554.68	12340.8	37978	0
511	M348T4	348.056	348.021	348.12	4.22091	4.07934	4.75188	36	2	3	3	4	3	0	3	2	5	5	2	3		1.06154e-06	7.74823e-08	105492	107395	95488.1	182540	132170	107549	169684	179643	156007	130378	99681.9	203306	9029.26	20513.8	13870.1	18014	62526.5	16959.6	56009.6	59290.2	77958.4	47318.9	29143.9	32282.8	15371	0
294	M348T7	348.099	348.037	348.148	6.99267	6.8393	7.30962	30	2	1	2	2	2	4	5	3	1	2	3	3		1.98709e-08	2.4945e-09	88968.7	80096.9	86038.2	144120	90078.6	108323	171891	191565	95165.9	93990.4	72446.2	132071	10853.3	6066.31	8165.34	19214.4	20310.5	35712.4	63756.2	98348.1	16746.5	47217	16572	24919.6	45997	0
1140	M349T14	349.185	349.158	349.2	13.5101	13.4607	13.5403	29	4	5	6	0	1	2	1	0	4	1	5	0		0.000801542	2.62976e-05	210899	180210	166514	153602	145149	178480	172419	158272	184187	132269	131053	166865	44062.1	32429.3	32324	14508.3	38030.3	36550.1	20414.1	27605.3	19956.5	20894.7	38513.2	29734.1	30327	0
340	M349T7	349.052	349.017	349.087	7.40808	7.3516	7.47728	68	2	6	4	8	3	7	4	5	7	8	7	7		5.55658e-08	6.06575e-09	176787	208980	156261	469887	169999	278784	243903	339800	338792	318035	203233	488948	28345.8	49554.2	56038.5	127715	67086.9	140156	90626.9	71731.1	107240	110513	78786.2	164230	107322	0
63	M350T7	350.075	350.044	350.114	7.40187	7.27618	7.42741	34	0	0	1	6	1	3	1	2	5	6	3	6		4.88046e-11	2.81752e-11	62917.7	68114.3	48537.5	182428	59014	92414.9	94584.9	162724	100315	96533.4	58488	166120	8705.31	10442.9	6872.11	50861.2	17949.3	33470.9	15698.2	26521.3	25513.1	22157.8	20301.7	41549.2	26719	0
25	M351T10	351.073	351.05	351.25	9.8488	9.7469	10.4031	18	0	0	0	0	0	2	7	8	0	0	0	1		1.0473e-11	1.47772e-11	87746.7	96572.5	90030.7	177509	104425	228228	359372	620114	99325.3	113220	82767.9	175098	7308.53	16430.4	9350.59	15182.2	25199.2	75157.9	57773.1	55944.9	14196.1	50446.5	12060.8	30187.2	91661	0
277	M351T12	351.153	351.124	351.169	12.1393	11.9408	12.3549	15	0	0	1	0	0	2	7	4	0	1	0	0		1.35277e-08	1.80123e-09	114391	131815	131885	172089	137444	320245	575160	732483	116607	156959	92070.5	169852	40411.8	40720.9	65776.4	43322.4	47983.1	150347	153633	305926	20030	179827	12999.3	85557.9	77176	0
28	M352T10	352.069	352.056	352.087	9.83713	9.7469	9.95311	7	0	0	0	0	0	0	2	5	0	0	0	0		1.33732e-11	1.64263e-11	26181.3	25030.3	23811.5	47778.2	27413.5	56929.6	87413.7	141527	28170.1	30192.1	21560	49822.9	3000.02	2814.37	3311.21	5268.3	5244.17	16963.9	17171.2	32395.6	3867.32	11019	4050.58	7539.67	21779	0
16	M353T10	353.064	353.048	353.086	9.62094	9.52829	10.0278	23	0	0	0	0	0	6	8	8	0	1	0	0		5.78325e-12	1.20473e-11	89692	86072.8	71225.4	179640	86710.2	418267	937726	1.68916e+06	85463	123238	55641	152959	20846.1	15434.3	12616.4	34677.2	18576.1	223844	263537	340945	10622.5	133179	11622.6	23192	232081	0
17	M353T11	353.066	353.053	353.094	10.8039	10.698	11.3749	6	0	0	0	0	0	2	0	4	0	0	0	0		6.18864e-12	1.23259e-11	80492.3	105698	73213.3	258878	95760.8	305776	272349	582880	84090.5	112105	54321.7	253436	23848.3	32658.4	12487.9	40216.9	23697	122416	83655.8	115934	25659.8	54883.7	9319.59	91759.8	112531	0
1088	M353T13	353.197	353.153	353.221	12.7387	12.1122	12.8024	89	4	7	8	8	7	7	7	7	8	8	8	8		0.000456793	1.56827e-05	283566	412390	515740	607684	465417	472433	669463	682165	572115	637499	680242	694196	72415.9	147594	153190	124647	192462	144402	145184	312923	163657	156041	179087	247050	130138	0
1194	M353T14	353.2	353.162	353.225	14.3094	14.2356	14.3603	74	6	8	8	7	8	8	1	0	8	8	7	5		0.00167625	5.23164e-05	361056	376017	376252	390959	458616	438813	229864	236718	421319	423550	361167	358304	105040	152960	145372	132803	315723	98542.3	79294	67771.7	81538.2	72359	105939	142214	203449	0
878	M353T3	353.151	353.093	353.198	3.36414	3.29701	3.45921	49	5	8	6	2	2	5	1	0	5	6	2	7		7.26476e-05	3.08393e-06	429369	378233	316855	321273	275812	454703	333179	315205	318020	376529	148795	383606	94366	81631	128479	78058.8	92706.9	118527	119771	42547.8	79934.1	121485	62431.7	39684.5	32754	0
319	M353T6	353.1	353.09	353.133	6.03302	5.96247	6.08084	9	1	0	1	4	0	0	0	1	0	0	0	2		3.44737e-08	4.03499e-09	221707	210156	191858	474877	162772	182170	205831	326567	158283	145313	110842	339845	57171.9	32987.8	42672.8	194338	46748.6	66831.3	46037.7	140825	42018.5	40631.7	42268.4	136824	81475	0
11	M354T10	354.076	354.054	354.115	9.59921	9.52829	10.007	16	0	0	0	0	0	1	7	8	0	0	0	0		3.53418e-12	1.02983e-11	38351.3	36463.2	31850.3	58937.1	37591.1	126815	262066	445782	32077.7	41882.1	19809.3	52255.9	9525.21	4772.92	7440.91	9720.47	5895.64	57663.1	52270.3	69200.9	6588.14	37102.4	4235.68	8622.46	54723	0
1126	M354T13	354.201	354.163	354.233	12.7401	12.1812	12.8038	40	0	1	5	2	2	0	2	2	6	7	8	5		0.000694489	2.30061e-05	85685.3	111726	134860	163789	124593	125834	153569	175141	156231	159458	173783	182800	15974.2	33008.2	41967.8	31653	44016.7	26383.4	42533.4	92099	40770.3	43671.2	44677.3	55872.7	33222	0
1243	M354T14	354.207	354.167	354.243	14.3147	14.2611	14.3574	34	1	2	5	2	2	4	0	0	4	5	7	2		0.0029654	8.92422e-05	88825.8	96365.7	93541.7	100036	114980	109570	64520.2	70033	104704	107187	86590.3	91986.2	22599.7	35119	28743.1	31945.8	67623.5	24479.8	14987	14990.5	17660.3	14215.8	23292.5	37044.3	41511	0
798	M354T2	354.121	354.069	354.255	2.18438	2.1469	2.23196	85	6	6	8	8	7	8	7	8	7	8	4	8		3.06499e-05	1.43402e-06	324175	277424	178768	385713	281440	239683	244961	430176	208247	266437	77767	381501	170934	94160.2	74993.1	170790	152535	60277.2	34562.3	180865	74675.2	89409.3	48866.2	180990	104717	0
558	M354T20_1	354.082	353.941	354.134	19.7211	19.416	19.9453	64	2	6	6	8	2	7	4	7	6	8	0	8		1.89176e-06	1.26738e-07	161812	231502	86653.9	271715	147905	172800	182408	313019	184368	174103	15997.3	217366	49813.2	46473	60453	104297	73043.8	48511	48381.5	178054	45889.7	54078.7	22638.5	80955.6	55397	0
371	M354T20_2	354.148	354.135	354.166	19.8993	19.7624	19.9955	10	1	1	0	0	4	1	1	0	2	0	0	0		9.19024e-08	9.22907e-09	145002	44444.8	0	0	228654	21450.1	42199.7	0	48009	0	0	0	124954	125709	0	0	125946	60670	119359	0	89048.6	0	0	0	53392	0
620	M355T14	355.209	355.154	355.239	13.9615	13.9107	13.9839	53	2	2	6	1	5	6	7	3	5	7	7	2		4.64291e-06	2.78815e-07	136889	123617	166995	141400	159403	339896	296195	237520	184112	193239	177658	141062	31782.3	33373.5	47245.6	71141.6	50323.9	170858	56961.5	73469.7	40791.3	37683.7	53373.7	95970.6	105913	0
900	M355T5	355.019	355	355.05	4.81811	4.76043	4.86076	94	6	8	8	8	8	8	8	8	8	8	8	8		8.92819e-05	3.7021e-06	5.92709e+06	7.86226e+06	7.54015e+06	2.12921e+07	1.01271e+07	8.18782e+06	8.15869e+06	1.83587e+07	10016346	1.39933e+07	8.83797e+06	2.62697e+07	6.0243e+06	5.22707e+06	4.97491e+06	8.11752e+06	9.3681e+06	6.10639e+06	4.27036e+06	8.07374e+06	6.36328e+06	6.37924e+06	6.03198e+06	1.05147e+07	1703742	0
22	M356T13	356.123	356.079	356.154	12.6823	12.6529	12.7257	76	5	8	6	8	5	7	6	8	7	5	3	8		8.21457e-12	1.3418e-11	184611	209991	151218	1.19997e+06	184291	249764	188030	2.39066e+06	201727	171224	81181.8	835610	10603.9	29158.3	35167.4	111718	18600.7	49193.3	37723.1	1.04186e+06	36770.8	28522.1	23206.9	174305	338232	0
673	M356T14	356.234	356.212	356.26	13.9655	13.9281	13.9917	21	0	0	4	0	1	5	4	0	0	1	5	1		8.98267e-06	4.9751e-07	41876.2	36251.1	46289.1	44625.2	47546.7	88391.5	83286.3	63980.6	53721.9	53831.5	50067	48581.9	9217.71	10237.8	13681.2	11579.8	11269.6	39124.1	14444.4	16918.7	9428.3	9958.27	12657	15236.8	23729	0
941	M356T5	356.023	356	356.055	4.81791	4.76043	5.46313	96	6	8	8	8	8	8	8	8	8	8	8	8		0.000123388	4.88968e-06	1.10958e+06	1.42362e+06	1.38323e+06	3.77033e+06	1.86522e+06	1504644	1.51159e+06	3.27468e+06	1.82978e+06	2.55892e+06	1.61423e+06	4.58553e+06	1.09106e+06	933392	895555	1.4266e+06	1.68453e+06	1.1065e+06	774663	1.40536e+06	1.14724e+06	1.1728e+06	1.0859e+06	1.8211e+06	294164	0
7	M357T13	357.105	357.084	357.12	12.6824	12.6581	12.7139	22	0	0	0	8	0	0	0	8	0	0	0	6		1.38912e-12	7.42377e-12	73659.8	82129.9	66293.4	366823	68587	95706.1	85713.9	628675	77514.7	68438.6	42449.9	250779	14106.3	7997.62	12817.8	44994.7	6483.54	9953.98	8072.21	244650	11445.2	7325.72	7916.74	48495.5	78189	0
819	M357T5	357.033	357	357.053	4.81497	4.76043	4.85057	69	2	5	6	8	5	4	5	7	6	7	6	8		3.73192e-05	1.69987e-06	277033	325000	306188	808203	413896	339652	352581	719988	404009	527121	338063	943778	204244	171887	161156	257155	299895	209318	144980	273454	211038	216298	201890	333405	58699	0
1189	M357T6	357.054	357.016	357.066	6.07229	6.0105	6.12348	24	0	1	0	3	1	4	3	1	3	3	4	1		0.00159528	4.99826e-05	147087	151446	128914	297467	139120	203309	202810	226376	166920	179122	130079	239963	53135.1	42750.9	29956.7	83321	52866	92436.1	87549.4	75388.5	63949.8	70529.5	61226.9	93129	48708	0
1091	M357T7	357.059	357.032	357.096	6.70921	6.65312	6.7527	59	6	7	6	4	6	8	6	3	4	4	4	1		0.000461412	1.5818e-05	444905	335691	245981	402773	231989	372496	306508	306212	256638	254172	154091	288862	181550	98408.6	84187.8	178150	98754.2	130129	82371.6	65596.8	74513.2	75528	36874.9	88905.7	98151	0
687	M358T5	358.053	358.036	358.06	4.80867	4.78398	4.85057	11	0	1	1	0	1	0	0	0	0	4	2	2		1.11869e-05	6.01917e-07	64568.7	67450.5	61966.9	129798	82486.2	68698.3	80783.1	123413	83723.8	93309.8	67128.5	147001	19949.8	23139.9	21753.5	32509	32137.7	26779.5	16660.6	36649.7	24172.1	28202	28024.1	36665.3	9884	0
529	M358T7	358.079	358.014	358.14	6.70705	6.45142	6.94038	45	4	6	7	7	1	4	1	0	3	4	3	5		1.29846e-06	9.18239e-08	143410	154571	142905	479101	98166.3	133468	125338	141157	123373	126602	88953.3	233362	45078.1	42138	38986.5	222614	32373.2	35265.3	17083.2	25271.8	18429.5	28392.9	20687.2	88509.1	116904	0
919	M359T15	359.248	359.203	359.284	14.9687	14.7941	15.0186	91	6	8	7	8	8	8	7	8	8	8	7	8		0.000108179	4.37336e-06	419757	411701	486585	298080	417521	503350	293595	228581	486302	499103	335572	295632	129151	197039	205964	47464.1	183727	96141.9	149599	46943.6	127609	176012	151028	48229.4	144205	0
50	M359T19	358.934	358.911	358.979	19.4399	19.4141	19.4766	21	0	0	0	8	0	0	0	6	0	0	0	7		3.05103e-11	2.22321e-11	15797.8	30043.3	24209.3	103616	20692.7	31579.8	30462.7	101264	21421.3	29138.1	14359.5	103588	4601.17	5655.18	9601.66	12784.8	4209.48	7633.8	5747.66	11092.4	5262.08	6096.14	5260.89	18498.7	12140	0
209	M359T5	359.051	359	359.067	4.97861	4.94297	5.36947	14	1	1	0	3	0	0	0	5	0	0	1	3		2.34622e-09	4.18871e-10	241965	193417	152069	343217	166930	152108	182644	469460	157642	137445	94480.6	342592	98378.8	47345.3	34417.6	146883	40057.7	49001.1	19977.4	168373	41309	30884.5	37358.2	103945	56932	0
439	M359T6	359.058	359	359.078	5.90876	5.83446	5.99771	18	1	3	0	5	3	0	0	0	3	1	0	2		2.83458e-07	2.4103e-08	285372	270288	201173	430160	265422	218913	277513	413378	225239	215669	132650	299956	70309.9	51362.1	37696.7	115315	129163	42880	60397.8	106698	54174.8	51550.2	23827.7	85693.5	36675	0
641	M360T11	360.11	360.077	360.25	10.9647	10.4122	11.3707	24	1	3	2	4	2	3	0	0	1	1	2	5		5.82476e-06	3.38265e-07	64260.1	79788.1	65078.6	208579	67851	83533.4	70812.4	155394	64750.7	74972.1	53116.1	199726	30868.1	39851	29117.2	90969.9	38074.4	34927.6	32160.1	49481	27271.2	26945.2	19445.8	61753.2	189799	0
855	M360T15	360.255	360.218	360.277	14.9723	14.8055	15.6179	74	6	8	7	2	7	8	7	0	8	7	7	6		5.49397e-05	2.39939e-06	110588	105409	121383	76338	108017	131450	77412.1	63309.7	126797	125753	83422	77079.8	28106	48116.7	49732	12192.2	41692.3	23991.7	35851.8	10995.5	30925.5	44132.1	35741.7	11230.6	32281	0
124	M360T3	360.099	360.076	360.142	3.3712	3.31229	3.4541	19	3	4	3	0	2	1	1	1	1	2	0	1		3.26558e-10	9.58694e-11	199853	173412	117874	308450	136868	121753	143888	432200	146342	129724	60903.7	258676	74692.7	49968.7	46860.1	86344.5	48835.5	26194.7	26937.2	64464.8	29540.5	27113.2	17728.6	48379.3	22926	0
252	M360T7	360.075	360.054	360.084	7.07069	7.01475	7.08907	5	0	1	0	4	0	0	0	0	0	0	0	0		6.22312e-09	9.18901e-10	83040.3	86373.1	67217.2	220550	82530.7	68640.6	85508.8	152048	81890.7	78391.8	50381.7	140322	18054.8	18931.9	12001.8	118889	29185	17949.4	14572.7	48700.6	9517.5	17283	12024.7	29094.7	68607	0
479	M361T13	361.082	361.033	361.109	12.666	12.6432	12.6902	94	6	8	8	8	8	8	8	8	8	8	8	8		6.16409e-07	4.81345e-08	1.85403e+06	1.99284e+06	1.9845e+06	3.3556e+06	1.81543e+06	2.47613e+06	1732692	2.45894e+06	1.86909e+06	1.74842e+06	1.57558e+06	3.25043e+06	279048	272338	468512	408153	518023	598285	452716	396357	475994	307728	486844	802719	554942	0
1318	M361T6	361.012	360.997	361.042	5.648	5.51915	5.68586	32	3	4	4	4	4	4	2	2	0	2	2	1		0.0069318	0.00019663	476130	284526	228639	628123	406609	286663	244294	325561	206643	189214	96078.6	280867	386305	229866	191117	512875	269579	167168	125117	202712	55644.4	104057	32922.5	187021	205747	0
504	M362T13	362.064	362.034	362.1	12.6658	12.6432	12.6902	94	6	8	8	8	8	8	8	8	8	8	8	8		9.68689e-07	7.16559e-08	439901	473887	468811	789606	437084	590892	411321	588705	451601	416422	377039	753364	68159.7	63289.3	109440	95358	116638	136000	102170	102722	113378	70748.1	113079	168981	120763	0
60	M362T19	362.061	362.024	362.107	19.4284	19.3959	19.4677	23	0	0	0	8	0	0	0	8	0	0	0	7		3.84067e-11	2.39464e-11	68984.5	97095.1	54943	357537	92952	86812.5	87545.1	374500	80381.3	87854	34830.2	276221	22590.7	19145.6	13451.2	113295	24772.5	23160.6	18430.7	102739	14103.6	16029	13843.5	100853	37462	0
417	M362T2	362.053	362.048	362.074	2.17052	2.16062	2.19777	7	0	0	0	0	0	0	0	4	0	0	0	3		2.14122e-07	1.90326e-08	85618.2	74191.5	56998.3	114215	85843.3	65816.9	84624.6	184001	50241.4	76052.8	25707.6	136014	43461.2	14272.6	27900.9	55803.2	35227.7	11691.7	21270.9	96370.9	13592.1	34413.1	13444.2	59565.6	31898	0
254	M362T20	362.117	362.071	362.253	19.8707	19.7871	20.0205	31	3	6	0	0	5	4	3	0	6	4	0	0		6.30455e-09	9.28549e-10	164545	133758	0	0	205987	112084	65803.5	0	211804	79101.1	0	0	75609.8	91650.7	0	0	75287.9	126177	94321.5	0	67301.3	85995.6	0	0	18544	0
1249	M362T6	362.05	362.012	362.054	5.63124	5.62687	5.64182	6	3	0	0	2	1	0	0	0	0	0	0	0		0.00327553	9.78698e-05	112332	74299.2	67224.2	146585	99672.1	75471.8	80274	88471.1	66777.7	58945.9	42358.6	82500.5	69856.9	41166.8	34682.5	86390.6	48357.1	30033.1	17798.3	29687.4	9795.03	20329.5	11363.2	29218.2	17920	0
46	M363T11	363.119	363.097	363.131	11.1413	11.0005	11.3546	15	0	0	0	0	0	4	6	5	0	0	0	0		2.58197e-11	2.09608e-11	82944.7	73075.4	64089.3	105891	78665.3	264756	314839	443002	81822.7	75122.7	49248.5	123124	13990.7	6818.6	10408	17325.5	15811.7	190648	137399	299231	10791.8	40722.8	12175.3	38551	85085	0
760	M363T4	363.011	362.978	363.047	4.38021	4.31909	4.45861	45	4	7	7	4	3	1	6	2	2	6	1	2		2.28037e-05	1.11385e-06	283651	305713	186951	252747	222746	129113	217314	302696	189934	163139	86105.8	236172	158401	71425.3	49472.6	92605.6	118224	42154	61979.4	144437	92686.5	54195.9	28014.1	153047	50180	0
836	M363T5	363.029	362.997	363.056	5.41548	5.35341	5.48549	44	1	3	1	6	3	4	3	2	5	5	4	7		4.39431e-05	1.9608e-06	203242	212901	127168	321417	213215	196026	242660	277540	231693	212328	114726	304410	57668.2	76906.7	59703.3	78986.2	81058.9	80939.8	78418.7	112493	100913	68579.5	51107.2	56677.9	36684	0
1228	M363T7	363.065	363.031	363.098	6.85685	6.73634	6.8913	94	6	8	8	8	8	8	8	8	8	8	8	8		0.00265677	8.05462e-05	524606	617391	400097	642828	573004	477588	575158	680782	434311	391828	254943	618566	241542	152387	141636	194778	392599	187668	348149	279041	208749	161139	94412.9	282825	179061	0
405	M363T9	363.127	363.103	363.139	9.10724	9.07336	9.14732	12	0	0	4	0	0	0	4	0	0	0	4	0		1.66022e-07	1.5291e-08	89808.5	91082.5	160859	154716	90350.4	111330	245705	197113	91826.2	90974.8	121195	138138	10568.7	12853.8	76780.9	25366.6	15020.2	25934.2	96884.7	55430.4	14352.5	31457.8	53406.7	20379.2	50178	0
436	M364T11	364.203	364.145	364.273	11.3587	11.0381	11.9468	22	0	0	0	0	0	6	8	7	0	1	0	0		2.70064e-07	2.31367e-08	27806	24090.6	25609.8	25234.6	27334.6	130015	149862	211100	30189.9	23381.2	27446.6	29864.8	5282	4272.09	5907.77	10335.4	8783.94	107195	100150	104973	5827.85	6939.73	9041.65	13430.9	38954	0
482	M364T7	364.093	364.051	364.122	6.87124	6.24482	6.92814	84	6	8	8	8	7	6	7	7	5	7	7	7		7.06556e-07	5.43985e-08	113477	124644	91454.1	183345	118631	110571	147609	197851	99804.5	92331.4	68416.1	155168	41973.5	21665	22074.8	48779.6	63205.3	33023	62427.2	53956.5	36063.4	29375.6	19125.3	45154.8	32817	0
1298	M364T9	364.032	363.962	364.131	8.69962	8.5956	9.09838	64	5	7	7	6	2	3	3	4	5	7	7	7		0.00586161	0.000168524	111603	131906	110931	176268	78058.4	73923.8	88699.1	121847	110027	105854	90686.2	216171	28747.6	50799.5	60601.1	91615.9	33915.8	37878.8	30682.8	47373.8	25520.8	39721.3	42951.4	100662	32838	0
636	M365T13	365.141	365.093	365.148	12.6829	12.6712	12.7	15	0	0	0	0	0	5	4	3	2	0	0	1		5.72663e-06	3.33479e-07	241657	251060	155250	252383	263661	679838	458080	607288	263560	184321	109272	275350	80936.8	63731.4	37314.8	71073.3	107998	436377	217185	335644	156498	88472.5	57666.8	172696	185513	0
967	M365T19	365.007	364.992	365.05	19.4421	19.4075	19.7266	21	0	1	1	5	0	0	1	7	0	0	1	5		0.000154818	5.98275e-06	415203	632877	376200	764482	676226	443734	562061	842183	460786	468632	255717	665154	238064	199852	217443	293919	302333	240690	163150	180720	177005	169580	117902	320865	103671	0
434	M365T5	365.014	364.984	365.054	5.05174	4.94684	5.28112	20	1	0	1	5	2	1	1	1	1	0	2	5		2.68548e-07	2.30288e-08	409444	347734	237351	737669	446028	473506	397144	584802	447645	401067	242506	751632	175709	52102.9	73295.7	155917	253578	188368	108219	97383.9	165453	106002	79449.3	227076	69189	0
659	M366T13	366.15	366.115	366.164	12.6825	12.6657	12.7	15	0	0	0	0	1	5	4	3	2	0	0	0		7.31994e-06	4.14791e-07	73232.4	69344.7	46696.1	61108.9	77413.5	183412	126292	160563	73653.8	52846.2	33082.6	68268.4	21271.3	19648.9	9343.22	11627.6	40669.5	113212	59502.2	84998.8	39809.5	23144.1	14303.6	38273.1	46522	0
325	M366T5	366.065	366.036	366.128	5.06396	4.96196	5.48846	9	0	0	0	5	1	0	0	0	1	0	0	2		4.22919e-08	4.81871e-09	103811	86283.4	72393.7	193791	108931	105940	113312	157283	111072	98155.5	68870.9	180756	35084.7	10731.5	15824.5	46414.8	54858.8	32794.2	25067.3	14409.9	30622.7	18987.6	17275.4	65911.2	17995	0
289	M366T7	366.068	366.039	366.116	7.29118	7.22556	7.67667	28	0	0	1	2	1	3	7	8	0	1	3	2		1.59752e-08	2.06775e-09	64727.6	59326.5	58467.2	168737	80254.6	138184	326768	634444	65990.1	119446	91255.9	131343	38309.2	13781.8	30399.9	111212	49419.2	62691.5	203455	288618	12470.5	137771	68543.5	51095.2	123500	0
1579	M367T14_1	367.154	367.123	367.199	14.4506	14.3557	14.5267	87	6	7	8	7	7	7	6	8	8	8	7	8		0.608121	0.0144136	1.41727e+06	1.34366e+06	1.10924e+06	1.75518e+06	1.40673e+06	1.60708e+06	817849	1484739	1.32679e+06	872386	850039	1.78797e+06	657087	683426	593723	1.26863e+06	1.00661e+06	914984	632113	1.20153e+06	935244	809355	653419	1.50477e+06	854285	0
1213	M367T14_2	367.197	367.154	367.22	13.5047	13.4567	13.553	55	6	6	6	1	4	3	5	2	5	7	6	4		0.0019547	6.02841e-05	300179	271335	231774	244135	231443	273029	225625	208471	254253	204434	179981	268239	35704.1	62429.3	39946.9	50522.9	60568.9	57071.2	47824.7	40792.3	30378.5	28661.4	60626	72876.3	57710	0
1263	M367T4	367.077	367.049	367.1	4.19171	4.11773	4.24716	20	0	1	0	1	3	0	6	5	3	1	0	0		0.00370073	0.00010953	131620	192184	138411	161166	207127	115664	546346	477037	188313	139332	116417	134115	42138.2	167375	40208.9	145452	124063	43990	437216	293837	107656	106524	26791.7	67396.3	92350	0
131	M367T7	367.054	367.03	367.098	7.40626	7.32823	7.45865	61	1	2	1	8	3	6	4	6	7	8	7	8		3.88899e-10	1.09377e-10	186459	212061	126030	587343	180412	273482	273434	432764	371101	336944	149167	586492	29546.8	47925.2	34308.2	148741	73294.7	155784	97473.1	126045	128965	101726	56313.1	185915	130077	0
1581	M368T14_1	368.154	368.119	368.193	14.4525	14.3557	14.5215	83	6	7	7	7	7	7	6	6	8	8	7	7		0.633659	0.0150099	384220	373611	305538	448733	382450	428721	230091	396825	363401	245310	232849	475395	175385	191163	161171	308636	275474	238371	168345	313359	251119	222236	171415	396383	224461	0
1161	M368T14_2	368.218	368.177	368.35	13.5173	13.4405	13.5655	59	5	6	6	4	3	6	4	2	6	5	6	6		0.00108762	3.50454e-05	98501.1	87600.4	69091.5	60969.8	77944.5	79128.8	197817	57957.6	84423	64319.1	57371.9	78268.1	10372.5	19981.9	20096	20765.2	21148.4	17177.5	360974	17729.5	10678.2	12134.8	20358.1	29713.3	115902	0
90	M368T7	368.067	368.047	368.107	7.41073	7.36422	7.45201	25	0	0	0	5	0	1	1	2	4	5	1	6		1.13098e-10	4.65924e-11	59107.7	59659.4	43457.2	154510	57018.9	86878.4	97489.9	145944	99913.4	89537.1	50534.8	147830	7479.74	8821.73	9562.55	35764.8	18189.6	36610.8	24400.4	39409.5	27450.2	20266.2	11995.2	42947.6	30482	0
229	M369T13	369.101	369.071	369.127	12.8887	12.8692	12.9068	94	6	8	8	8	8	8	8	8	8	8	8	8		3.55361e-09	5.76035e-10	2.26592e+06	2.34122e+06	1.70521e+06	4.98273e+06	1.70327e+06	2.06622e+06	1.57013e+06	3.79633e+06	2.10402e+06	1.82028e+06	1.10396e+06	3.90429e+06	812595	477232	443333	758682	616786	565199	538720	646385	815623	852542	528547	835695	822932	0
195	M369T14	369.2	369.171	369.21	14.347	14.2951	14.4205	23	4	5	0	0	7	1	1	0	2	2	1	0		1.82869e-09	3.48216e-10	119872	130918	59994.3	19767	165358	104927	82817.1	43757.8	115677	96840.4	55194.3	16939	46663.1	43778.5	10822.3	13921.2	46608	38647.3	33590.8	39932.6	36553	55987.9	30502	11134	31142	0
1548	M369T5	369.027	369	369.049	5.15299	5.10829	5.20185	25	3	4	3	2	2	1	1	0	3	2	2	2		0.24017	0.00580037	265520	258732	202455	356794	164277	155770	156654	203181	232775	159329	129533	296694	229610	244153	170227	277942	184357	166420	174191	189172	177607	135444	94323.1	227315	82764	0
521	M369T6	369.056	369.006	369.089	5.90018	5.84578	5.96353	94	6	8	8	8	8	8	8	8	8	8	8	8		1.20686e-06	8.63849e-08	970659	1.00145e+06	878474	2.43599e+06	1.26618e+06	1.27479e+06	1.34158e+06	2.56027e+06	987234	1.20375e+06	684096	2.27999e+06	365032	485473	415622	607970	743772	558207	629778	1.20999e+06	279633	490573	321346	703531	495747	0
21	M370T11	370.084	370.062	370.111	10.7977	10.6647	11.3874	24	0	0	0	6	0	4	0	8	0	1	0	5		8.00717e-12	1.33246e-11	35686.7	57197.4	36676.8	264797	51629.9	126473	116066	770072	44075.2	69222.2	31833.7	236234	10936.1	19064	7171.86	66522.9	15502.1	41274.4	39438.6	269858	13766.3	44111	7888.02	88241.2	206603	0
205	M370T13	370.106	370.053	370.139	12.8832	12.8563	12.9057	94	6	8	8	8	8	8	8	8	8	8	8	8		2.1774e-09	3.96566e-10	559819	594585	434515	1.22944e+06	422600	522268	402061	929145	525744	461107	287361	970840	190577	108543	105757	202458	137040	129169	118916	159063	193074	193156	121920	208020	194557	0
397	M370T6	370.062	370.029	370.096	5.90454	5.85137	5.97582	90	4	8	8	8	7	8	7	8	8	8	8	8		1.40033e-07	1.31545e-08	233567	236901	200895	541605	279003	282892	297598	595008	235325	266527	158900	497423	75365.4	99179.6	77280.6	116028	141536	108403	120413	233102	63486.6	98756.3	65249.2	128727	103964	0
92	M371T13	371.17	371.095	371.233	12.7	12.6542	12.7729	93	6	8	8	8	7	8	8	8	8	8	8	8		1.16804e-10	4.73375e-11	336615	411418	319861	790470	359379	511530	468714	691113	348893	431499	262664	625738	72242	98727.5	54666.9	101082	112098	95151.9	104405	83195.8	61364.1	60135.1	45154.3	96689.8	79475	0
515	M371T6	371.107	371.05	371.142	6.27788	5.85263	6.38621	69	6	8	8	4	6	3	6	7	6	5	5	5		1.12763e-06	8.15719e-08	399364	436955	341040	530301	362102	292582	330659	603231	276205	254621	175765	525234	108933	99348.6	51397.8	211447	174914	68447.4	83593.4	265023	83767.1	75525.1	47330.9	197724	92998	0
1308	M371T7	371.077	371.049	371.111	7.02446	6.94292	7.16238	44	1	5	3	7	4	2	3	1	4	5	4	5		0.00626563	0.000179201	333463	432423	296139	760563	510343	267267	380510	440148	337288	411134	231538	540596	158297	239105	211979	461387	320876	179079	309552	234813	163599	186619	146778	233266	143169	0
12	M372T11	372.098	372.081	372.106	10.7368	10.6647	10.8201	7	0	0	0	0	0	0	0	7	0	0	0	0		3.55073e-12	1.03103e-11	32225.9	34149.2	25851.1	101441	30072.9	69276.6	73982.1	449590	30241.4	31133.3	19016.2	93503.5	6413.97	6147.81	5883.13	24901.1	3838.95	16342.6	23622	227764	3863.42	10444.6	4576.18	23161.2	92385	0
514	M372T13	372.212	372.094	372.258	12.6947	12.6542	12.8196	73	3	7	8	7	5	8	8	2	5	8	8	4		1.10117e-06	7.99422e-08	78392.1	98727.8	66972.8	171057	82860.1	114875	104232	135218	71610.1	97157.1	58704.7	137480	17077.4	23294.7	15529	49971.2	27813.7	29176.6	32657	46582.6	22638	20001.2	16669.2	23361	20740	0
57	M372T4	372.1	371.972	372.134	3.72583	3.64813	3.78456	39	2	0	0	8	1	1	0	8	5	6	0	8		3.64382e-11	2.35456e-11	105978	84298.3	71412.8	456158	81258	90147.8	93938.7	532404	126969	104194	63755.2	353930	24770.3	12464.8	13470.1	136559	20998.3	16210.2	11283.3	212312	37946	33109.1	17564.9	81525.9	191123	0
162	M372T5	372.043	372.022	372.052	5.46072	5.43566	5.50894	8	0	0	0	1	0	0	0	4	0	0	0	3		7.77105e-10	1.78971e-10	48372.1	31628.6	32919.6	103316	40254.1	33660.8	36991.6	192620	42810.4	33703.4	25324.7	116115	14856.4	4121.71	6673.13	36698.6	16152.2	5892.65	8171.25	114083	7119.88	8677.75	7594.52	56474.2	38314	0
278	M372T6	372.145	372.123	372.157	6.26715	6.2331	6.33076	19	3	4	3	0	4	1	0	1	1	0	0	2		1.37099e-08	1.82159e-09	103929	113432	90828.7	145855	100419	77550	90021.2	157297	79020.5	65950	49622.1	136263	25484.3	23423.3	12559.4	37152.1	39210.2	16378.6	19249.4	46086.8	17667.8	15332.6	11985.6	44635.8	21416	0
885	M373T13	373.186	373.137	373.293	12.5937	12.5256	13.2533	59	4	7	2	5	6	4	2	2	7	7	6	7		7.77442e-05	3.27616e-06	129795	155282	117174	189772	121878	110856	108276	128735	177728	149284	121586	233019	41980.2	50570.3	32010.8	43675.6	33672.9	36133	48605.7	38562.8	47145.8	37776.9	31167.9	55625.4	34509	0
113	M373T6	373.039	373.02	373.061	6.36978	6.34313	6.41556	13	0	0	0	0	2	1	6	3	0	0	0	1		2.26283e-10	7.40188e-11	161528	170851	141616	253312	159021	196470	275964	387187	131750	138076	104270	251578	30404.8	9549.43	20933.7	39428.8	53739.1	46701.2	44201.5	138659	35652.2	40490	28830.5	66557.9	49188	0
310	M373T8	373.011	372.953	373.045	8.25279	8.22348	8.27964	76	5	6	4	8	7	7	5	8	8	7	4	7		2.97295e-08	3.54942e-09	391690	273830	172196	1.26822e+06	350272	365411	295592	1.31912e+06	478395	321445	119378	1.20196e+06	204282	129977	82141.5	731112	308624	107646	111231	936684	174989	195118	59853.7	496953	568630	0
1175	M374T11	374.233	374.206	374.253	11.1564	11.015	11.2462	10	0	0	0	4	0	0	0	0	1	1	2	2		0.00129077	4.10753e-05	11913.3	7514.13	8882.06	35198.2	10781.6	3945.12	6191.4	2750.4	22099.6	13676.2	21126.6	22608.1	5653.85	7214.6	5526.26	29341.7	7315.15	3575.91	4169.96	4442.58	16468.4	13900.5	12798.8	15951.7	7614	0
76	M374T6	374.085	374.053	374.119	6.43953	6.41694	6.46832	18	0	0	0	1	2	2	4	7	0	1	0	1		8.62486e-11	4.03584e-11	58862.2	58134.1	54440.4	131235	78073.3	95348.9	127753	342687	58725.1	59317.8	46757.9	131143	13224.7	6408.87	5609.05	48990.9	38516.2	20019.7	20699.2	143389	13500.1	18361.3	8025.31	60416.5	74766	0
251	M374T8	374.024	373.954	374.094	8.24927	7.9868	8.28039	64	5	4	3	7	6	7	5	6	8	5	1	7		6.1381e-09	9.08775e-10	106966	79010.1	50707.8	324287	92631.8	103686	88102.8	331039	128223	97317.4	40457.5	324704	53706.3	27844.8	20543	174469	75690.4	29029.4	21707.2	205264	43784.3	48082.7	13220	118077	131526	0
151	M375T11	375.054	375.011	375.091	10.7191	10.5142	11.3874	93	6	8	8	8	8	8	8	8	8	8	8	7		6.42567e-10	1.57035e-10	219274	226416	152240	412755	223354	567675	401499	491127	321185	259824	146968	503848	38899.8	62900.1	38853.4	83545	44638.7	198416	88221.4	112728	57275.5	86455.5	53438.9	207018	127064	0
500	M375T14	375.202	375.168	375.226	13.7829	13.6915	13.8273	78	6	8	7	3	8	8	7	3	8	8	7	5		8.94833e-07	6.69321e-08	448990	345122	315069	157379	310205	320722	236040	150938	405318	282588	265404	240245	57743.5	87889.5	81708.5	60300.7	56441.4	79000.9	76644.6	77137	54976.2	68778.2	100645	148402	66810	0
158	M376T11	376.075	376.045	376.109	10.7892	10.5142	11.3874	54	2	3	1	6	2	7	7	4	7	6	2	7		7.25827e-10	1.70915e-10	55516	66494.4	44714	115334	61143.8	145188	98500.8	131236	90795.5	64072.1	45567.8	142991	16829.9	20373.1	8513.35	24667.9	16115.9	46366.6	17849.3	24540.8	19870.4	29473.1	14768.3	47031.4	29868	0
388	M376T14	376.236	376.185	376.278	13.7792	13.7396	13.8234	65	6	7	7	0	7	7	7	1	8	5	7	3		1.18309e-07	1.13872e-08	147957	105524	92551	42744.5	99380.7	96042.4	67444.7	57611.7	129564	87469.2	80048.2	64534.8	13760.8	25324.2	26662	19612.7	20327.4	22328.1	22096.7	23099.4	18287.1	25381.8	34262.2	40751.9	18526	0
355	M376T19	375.954	375.904	375.975	19.4611	19.4304	19.4905	10	0	0	0	3	0	0	0	6	0	0	0	1		7.0234e-08	7.36499e-09	7050.95	6913.29	6066.13	60479	9208.53	7721.76	8867.67	61531.1	5605.97	9169.5	4220.36	40208.6	4271.68	2114.39	2267.74	20637.3	3661.39	2822.78	3112.39	28863.7	2778	3604.12	1138.18	17237	11419	0
768	M376T2	376.095	376.084	376.123	2.42113	2.39932	2.45451	11	0	0	1	4	0	0	0	1	0	2	0	3		2.38552e-05	1.15838e-06	66829.7	51585.7	38267.5	105655	46950.3	42230.7	58579	90361.9	56916.2	74204	37538.8	119631	16046.8	10676.4	18008	50877	26150.3	20468.8	18768.2	40408.6	22137.5	36881.5	19292.4	48142.3	13593	0
1449	M376T9	376.097	376.052	376.25	9.22606	9.15327	9.34752	38	2	2	4	4	2	2	3	2	5	4	5	3		0.04557	0.00117459	57655.5	60996.1	52247.8	118692	91274	53433.1	86236.2	122525	165139	87581.8	87082.2	156239	27652	26749.4	24259	61319.6	109635	27167.7	45048.3	119470	133783	55968.8	79768	168891	84731	0
111	M377T11	377.061	377.04	377.098	10.6278	10.4216	11.287	75	5	6	5	5	6	8	8	8	6	7	4	7		2.20799e-10	7.29181e-11	473240	398954	304563	587594	415874	1.2146e+06	945682	1.25629e+06	438574	468611	257767	781071	140966	46188	77032.4	113803	99292.8	396642	221204	203457	106945	176160	115139	225593	200174	0
198	M377T13	377.051	377.011	377.067	12.6638	12.6432	12.6853	94	6	8	8	8	8	8	8	8	8	8	8	8		1.90436e-09	3.59077e-10	2.99678e+06	3.6841e+06	2.34384e+06	5.74649e+06	3.42383e+06	3.55274e+06	3.64199e+06	5.54811e+06	2.54339e+06	2.7502e+06	1.67911e+06	5.20115e+06	1.05933e+06	515492	731303	607456	1.18108e+06	1.19553e+06	951744	1.07651e+06	540372	1.09399e+06	354113	1.07078e+06	919638	0
934	M377T5	377.006	376.993	377.038	4.81954	4.76767	4.87455	54	2	4	6	5	2	3	4	2	7	7	8	4		0.000118602	4.72942e-06	503500	584668	633573	949232	560851	554649	501969	766025	688511	738977	566404	952303	313332	131240	186674	171290	316864	219824	125489	226177	253711	220586	167328	150287	60247	0
1556	M377T6	377.004	376.95	377.058	5.67583	5.61454	6.23348	72	5	6	5	5	7	6	6	5	6	6	6	4		0.298372	0.00715679	1.92748e+06	1.95658e+06	1.25529e+06	3.201e+06	1.80515e+06	1.56786e+06	1.3677e+06	1.389e+06	882476	1.06431e+06	416219	960226	2.28707e+06	1.89986e+06	1.72378e+06	3.20391e+06	1.2329e+06	1.02605e+06	876551	1.18847e+06	632356	1.16071e+06	242888	1.05668e+06	526232	0
155	M378T11	378.06	378.047	378.107	10.6283	10.4216	11.287	49	3	0	3	1	3	7	8	8	4	4	2	6		7.08713e-10	1.68145e-10	118501	108531	82185.6	141242	104221	302625	239754	316351	112675	97647.5	67512.3	194087	35181.7	19083.6	17695.6	47543.3	30229.2	94192.5	47041.1	49804.9	28983.7	62976.1	27956.1	48698.8	50373	0
211	M378T13	378.052	378.015	378.065	12.6633	12.6432	12.6853	94	6	8	8	8	8	8	8	8	8	8	8	8		2.44033e-09	4.30961e-10	730269	881197	550354	1.35597e+06	821682	845593	868865	1.33962e+06	604466	646262	405149	1.1619e+06	245977	126173	174374	167392	272608	279679	205899	264841	124203	257249	85248.8	249863	223888	0
707	M378T5	378.032	378	378.052	4.82138	4.79276	4.87455	18	1	0	5	1	1	1	0	0	2	2	5	0		1.33603e-05	6.99193e-07	117087	128143	138938	201535	129167	123457	129068	173844	155374	156679	112093	200035	51317.7	22835.4	32272.9	22229.5	47368	38757.9	19093.3	41559.9	44911.5	38079.5	31194.4	19472.9	11980	0
1535	M378T6	378.018	377.95	378.069	5.67614	5.61454	6.22698	55	4	4	5	5	6	6	5	5	3	5	2	3		0.190871	0.0046462	380331	389197	261518	614540	353250	310228	288339	307022	191520	235677	108015	216304	394446	342925	299835	534973	219566	183525	161287	205369	122424	206633	49324.5	196316	90293	0
167	M379T13	379.056	379.018	379.07	12.6638	12.6432	12.6902	94	6	8	8	8	8	8	8	8	8	8	8	8		8.85806e-10	1.96366e-10	358639	428598	280177	649677	399400	435064	451928	676174	306711	319664	206593	568298	116335	57138.9	77265.3	74003.1	125818	134828	105310	113359	62480.9	122917	40097.6	101838	98134	0
1489	M379T6	378.995	378.953	379.008	5.65224	5.6211	5.68234	23	2	4	2	3	4	3	1	1	1	1	0	1		0.0813302	0.00204291	224014	219124	133529	393527	210499	182666	147832	190717	94005.4	128306	33651.4	151152	267299	222963	193800	345811	163958	130224	109417	132339	94921.6	130057	25713.8	104499	57190	0
272	M380T10	380.242	380.225	380.267	9.88519	9.73369	10.0487	7	0	0	0	0	0	2	5	0	0	0	0	0		1.23788e-08	1.67079e-09	4986.6	3024.37	3412.35	313.23	5602.65	28229.5	112947	23486.2	5910.02	2915.44	3995.97	112.955	1423.26	2021.53	2234.78	467.012	4808.86	34248.7	97872.5	23195.6	5065.89	1366.57	3665.78	319.486	26702	0
187	M380T13	380.065	380.025	380.104	12.6638	12.6432	12.6813	87	5	8	6	8	7	7	8	7	8	7	8	8		1.46897e-09	2.93499e-10	77715.3	91061.6	59750	139531	83798.3	92140.3	98232.6	142953	66982	71216.7	47891.3	127129	24225.7	11420.8	18952	14301.4	27763.3	27909	19650.4	29344.4	12338.1	28318.8	7874.96	18345.5	19962	0
337	M380T2	380.108	380.042	380.25	2.09174	2.01883	2.16773	38	1	6	3	6	1	2	1	3	1	5	1	8		5.3166e-08	5.8481e-09	61698.3	77743.6	55003.4	140812	52461.4	66959	67110.7	123565	58406.8	76618.3	38485.6	125552	15574.6	13134.1	16423.3	40468.9	13208.9	16837.4	32482	30872.4	15544.4	17176	18322.5	39266.3	23842	0
1355	M380T6	380.05	380.019	380.25	5.63572	5.43632	5.68061	18	2	4	2	3	4	0	0	0	1	1	0	1		0.0109258	0.000301381	66419.3	58479.2	49530.9	107893	54744.6	54927.6	58152.9	67404.1	49288.5	45876.3	31448.5	65398.6	44301.5	37683.1	32204.8	54109.6	28794.7	21384.8	17139.2	23730.1	15342.5	22109.3	11914.7	22472.3	15680	0
452	M380T7	380.115	380.066	380.145	7.08649	6.47618	7.22525	31	2	5	4	6	4	0	0	6	0	1	0	3		3.3727e-07	2.78999e-08	75724.3	85899.5	78366.6	273108	72848.8	50330.1	52057.2	333349	49356.3	47440.2	38780	132054	44367.3	55830.9	44605.4	176470	40702	14783.7	19835	261347	11895	13529.6	15022.1	56398.8	90007	0
1101	M381T15	381.213	381.16	381.246	14.9692	14.7941	15.0058	30	2	1	5	4	1	2	0	0	2	2	7	4		0.00052745	1.78755e-05	352771	356198	382813	292682	431588	384322	152845	113839	422942	403271	362809	275165	122562	193810	217283	162332	349994	91780.9	88113.7	64223.3	88171.4	128300	150731	161264	181352	0
809	M381T2	381.001	380.978	381.014	2.10055	2.06845	2.15684	94	6	8	8	8	8	8	8	8	8	8	8	8		3.36887e-05	1.55314e-06	2.83873e+07	2.76427e+07	1.83086e+07	3.13625e+07	2.58537e+07	2.78279e+07	2.60301e+07	2.89591e+07	2.80635e+07	2.67226e+07	1.25082e+07	2.75866e+07	5.32199e+06	5.2521e+06	3.97468e+06	6.28765e+06	5.14093e+06	4.30513e+06	3.35478e+06	3.15698e+06	4.76057e+06	3.46612e+06	4.11839e+06	5.75045e+06	2556981	0
940	M381T20	381.001	380.986	381.05	19.7257	19.4166	19.9218	42	3	7	1	3	5	3	6	7	2	2	1	2		0.000121355	4.82186e-06	1.3884e+06	2.23991e+06	857107	998258	2.59872e+06	1.83558e+06	3.15608e+06	3.33707e+06	1.79975e+06	1.72937e+06	446910	722942	868859	898462	540973	1.39604e+06	1.51831e+06	1.1291e+06	1.49169e+06	2.48938e+06	970811	1.04255e+06	439437	1.36166e+06	870099	0
920	M382T15	382.243	382.211	382.26	14.9728	14.9263	15.0186	45	3	5	7	1	5	4	0	0	6	6	7	1		0.000108742	4.39284e-06	90835.9	93712	97376.6	72907.8	113259	101727	48254.5	42871.7	110238	105659	92634.2	66800.3	26633.7	48097	48973	32006.1	82960.6	22791.9	20240.3	13186.6	23885.5	28328.8	34265.1	32230	46725	0
837	M382T2	382.02	382.006	382.039	2.1023	2.07127	2.14396	94	6	8	8	8	8	8	8	8	8	8	8	8		4.41464e-05	1.96863e-06	3978788	3.87343e+06	2.59067e+06	4.3879e+06	3.7157e+06	3.91933e+06	3.70586e+06	4.16408e+06	4.01233e+06	3.75848e+06	1.75563e+06	3.92755e+06	708347	727114	551844	886989	752974	512922	477728	402190	648726	518551	616563	857063	359115	0
801	M382T20	382.042	382.018	382.055	19.7257	19.4186	19.9218	32	1	3	1	2	5	3	6	5	2	2	0	2		3.15487e-05	1.46898e-06	232519	360517	74485	88099	388539	258241	458219	413766	275677	265337	40984.5	105545	116733	99834.3	102717	167061	217596	142199	207086	435147	140982	148669	63231	204008	134900	0
561	M382T6	382.043	382.013	382.096	5.64366	5.59976	5.7337	14	0	1	1	3	1	0	0	7	0	0	0	1		1.96103e-06	1.30634e-07	164742	161003	138167	452560	161142	128276	160681	972283	141158	116495	79616.5	316388	123552	145110	131114	287066	153070	41313.4	59566.3	368869	55615.4	44686.2	43482.7	169787	190934	0
68	M383T10	383.09	383.063	383.098	10.0375	9.94086	10.1625	9	0	0	0	0	0	0	3	6	0	0	0	0		6.62822e-11	3.4501e-11	121100	123508	99086.2	178850	108418	205184	307883	540620	90537.9	103083	61674	162904	37902.3	33007.5	26040.5	38882.4	35761.9	46007.9	81936.3	161736	12849.9	38151.6	17754	32645.8	81228	0
756	M383T13	383.191	383.149	383.213	13.0736	12.9978	13.159	92	6	8	8	8	7	8	8	7	8	8	8	8		2.16477e-05	1.06429e-06	597691	539003	574971	476989	376397	457371	520901	452694	648004	405593	479653	515540	138748	71436.3	45768.8	82317.5	115072	117228	72133.8	103604	81805.5	55273.6	85579.3	79119.4	72591	0
749	M383T2	382.998	382.955	383.012	2.10155	2.07299	2.15684	94	6	8	8	8	8	8	8	8	8	8	8	8		2.01795e-05	1.00039e-06	3.08663e+06	2.99909e+06	1.98129e+06	3.44549e+06	2.89631e+06	3.07208e+06	2.84265e+06	3.30417e+06	3.07219e+06	2.88938e+06	1.34261e+06	3.01044e+06	578791	558479	405197	751899	597382	483328	355030	390859	478747	372640	459928	644813	273964	0
224	M384T13_1	384.156	384.133	384.174	12.6749	12.6529	12.7107	44	0	7	2	8	0	8	2	3	0	4	2	8		3.23506e-09	5.34032e-10	247716	322740	299423	377049	167733	300975	286017	338055	298657	243449	214979	401827	46131	26951.8	39149.9	64115.1	40921.3	71945	35325.3	57823.9	26288.2	48075.6	47689.6	43754.6	24574	0
269	M384T13_2	384.191	384.156	384.222	13.0746	12.9978	13.1182	38	6	1	6	0	5	0	3	1	8	2	6	0		1.02677e-08	1.42157e-09	192942	291002	294789	352010	152039	297721	225987	309246	270341	238703	251133	368456	44373.1	27544.6	70685.6	17188.9	28674.2	29092.5	79915.2	83036.4	71365.8	57144.6	32020.3	24395.4	24574	0
642	M384T2	384.009	383.999	384.028	2.10412	2.07038	2.15684	94	6	8	8	8	8	8	8	8	8	8	8	8		5.9212e-06	3.42944e-07	409365	390507	259719	449952	387323	401820	381722	453515	403924	384108	182114	408277	64227.7	65147.9	45270.5	86325.8	69167.9	55956.6	50997.4	47109.7	68200.2	47938.3	57020.1	77886.5	32588	0
56	M384T7	384.092	384.072	384.115	7.26294	7.02735	7.31032	16	0	0	0	1	1	0	4	6	0	1	0	3		3.46684e-11	2.31595e-11	55719.8	51315.7	47866	227561	73194.7	108014	171443	400398	75747.6	101884	56925.2	218303	24016	9900.73	15719.2	103790	32389.3	30930.7	83744.1	169667	19239.9	58490.8	19477.6	63319.3	75848	0
1494	M384T8	384.333	384.213	384.384	8.23646	7.61891	8.26281	51	5	4	4	5	3	3	4	1	6	4	5	7		0.0920732	0.00230036	104545	78159.2	78508.4	163587	63290.1	96789.6	117124	66688.6	76120	98658.5	81399.2	219844	67827.4	80021.8	65015.3	84993.5	29648.6	61819	93742.6	73620.7	36665.6	67041	60062.6	136994	127885	0
1106	M385T7	385.073	385.042	385.1	7.13	7.08752	7.19789	66	5	7	7	7	8	4	2	4	5	5	5	7		0.000544129	1.83894e-05	324614	355269	313831	611723	379472	250332	244870	491197	248832	288685	187669	508368	158716	144337	169925	331095	177989	98121.3	53819.1	262417	78376.1	95985	83885.4	185926	170149	0
14	M386T13	386.136	386.096	386.216	12.9095	12.5721	12.932	64	6	8	1	8	6	8	1	8	6	4	0	8		4.01318e-12	1.0616e-11	87974.4	92231.1	64809.3	528664	83813.6	103135	73186.2	719157	94234.7	78481.7	41117.1	330451	16249.7	14718.2	14090.6	79089.9	13872.7	9461.77	7663.4	253115	16304.9	9895.43	10317.2	72833.6	119452	0
97	M386T5	386.115	386.086	386.144	5.09584	4.97455	5.17712	15	0	0	1	5	0	0	0	5	0	0	0	4		1.44952e-10	5.51971e-11	69509.7	50844.6	54032.5	199811	56621.1	54010.6	54281.2	251962	71825.1	53632.9	40840.4	146368	10257.1	9022.9	11222.1	45375.9	11294.2	6886.43	11170.5	59744	9486.44	9676.84	10256.1	35182.2	29378	0
154	M386T7	386.073	386.057	386.097	6.57277	6.54376	6.61192	10	0	0	0	0	0	1	1	7	0	0	0	1		6.99219e-10	1.6659e-10	54859.6	51489.8	49142.8	107861	41001.2	74125.2	71201.3	449164	46216	43751.4	30489.1	85693.5	13059.6	8881.84	10960.4	40613.9	6563.19	32833.6	40465.9	444315	6524.94	12913.4	9967.18	39128.7	209104	0
803	M387T6	387.036	386.979	387.096	5.63056	5.54633	6.26062	96	6	8	8	8	8	8	8	8	8	8	8	8		3.20008e-05	1.48643e-06	825649	712854	716113	1.17607e+06	715695	1.03795e+06	985994	1.37273e+06	651071	607657	449892	960000	303016	215454	223335	589638	273598	245700	303044	443658	231372	246138	174204	292783	201092	0
276	M387T8	387.066	387.025	387.088	7.62821	7.58041	7.66446	39	2	3	3	2	2	5	7	8	2	2	0	3		1.2761e-08	1.71458e-09	246366	283132	190214	369242	213134	365725	539099	727762	193547	206620	124410	374649	81257.5	130979	57923.5	100475	97909	155740	133121	224496	64801.9	140582	44353.3	187003	111565	0
70	M388T11	388.098	388.088	388.104	10.6306	10.5275	10.6946	6	0	0	0	1	0	0	0	4	0	0	0	1		7.35569e-11	3.67816e-11	41297.4	44152.6	36935.7	120957	31310.7	58680.6	46724.8	295206	33884.6	34092.5	22426	105609	4543.67	6200.04	6230.68	40316.4	10307.1	13937.1	24102.3	117619	9038.36	7140.07	6908.03	33252.5	39130	0
173	M388T3	388.119	388.091	388.149	3.49496	3.44726	3.57564	93	6	8	7	8	8	8	8	8	8	8	8	8		1.01934e-09	2.18777e-10	307438	238758	156713	683509	324276	268015	307492	929112	340825	242880	124265	788999	117629	75067.8	79100.8	205165	157354	61260.5	118452	309334	109158	110794	65837	336263	106890	0
1246	M388T6	388.057	387.995	388.111	5.62848	5.54121	5.71606	73	5	5	8	5	6	8	6	6	4	6	7	7		0.00314362	9.42152e-05	193034	156181	161520	287754	163063	223761	224205	237245	155465	145144	108888	199512	62332.2	41259.4	46781.1	123905	59416.8	47363.4	58188.7	156915	47127	45438.8	36071.5	108459	45191	0
1542	M389T14	389.147	389.102	389.159	14.4551	14.3742	14.5342	67	5	7	7	6	7	6	3	4	6	4	6	6		0.208963	0.00506954	261490	284497	216526	352437	322295	320168	119235	204505	289035	206773	220555	387144	100148	123544	102725	241834	148324	181399	57830.1	136883	174407	158365	149626	361056	160857	0
199	M389T3	389.097	389.06	389.121	3.48286	3.39466	3.55416	18	1	0	0	2	2	0	0	6	1	1	0	5		1.98534e-09	3.70469e-10	175650	161928	111415	250563	141075	149130	181189	303231	163193	138713	73785.8	265991	49718.3	29017.1	45567.9	47693.7	49824.8	42479.4	40371.5	61367.3	42412.6	33974.4	23104.6	67825.7	30182	0
324	M389T7	389.056	389.028	389.093	7.40954	7.03018	7.49213	45	1	1	1	6	3	5	1	1	7	7	6	6		3.98392e-08	4.57624e-09	270176	280955	241443	512826	275211	322465	280703	417756	408339	427724	293954	645205	46409.3	46562.1	60771.3	74005	91092.2	98555.4	59201	72203.5	111104	114178	116136	203377	79799	0
1536	M390T14	390.152	390.117	390.168	14.4626	14.3928	14.5467	49	5	6	5	4	7	5	0	1	4	3	6	3		0.1957	0.00475947	77377.5	83232.5	62165.3	99697.7	91431	95082.7	38236.2	61826.1	83672.1	59548.2	62364.5	108113	26658.4	33049.7	27610.6	61318.2	41446.4	49205.5	14336.9	37061.3	47662.8	41140.8	40708.8	100810	41769	0
94	M390T3	390.078	390.045	390.105	3.46465	3.39241	3.62149	15	1	1	1	1	0	1	0	4	1	0	0	5		1.3443e-10	5.23009e-11	98002.8	80332.9	63784.5	149085	83637.3	75924.2	95734.4	191994	96894.7	81831.4	49080	173238	31965.4	16202.9	16512.1	36617.2	17678.9	15939.1	15402.1	48221.4	13575.6	15358	12530.3	36045.6	12359	0
306	M390T5	390.102	390.082	390.109	4.98392	4.92165	5.00491	6	0	0	0	1	0	0	0	5	0	0	0	0		2.51851e-08	3.0657e-09	57438.8	38985.4	37368.8	101283	40103.1	35904.7	52409.5	197992	46000.4	37113.8	29130.8	72164.4	12335.6	10817.5	9495.82	46009.1	13322.7	6603.98	6260.53	86394.8	7671.53	8015.29	5355.65	28075	34119	0
184	M391T11	391.035	390.997	391.067	10.7291	10.5142	11.3874	83	5	7	2	8	7	8	8	8	8	7	7	8		1.34462e-09	2.73308e-10	350188	402372	188075	642770	416693	886088	901615	1.17313e+06	428542	429757	158851	712938	155168	131419	39888.8	138585	149158	475159	290559	381928	127029	342829	57097.6	297954	306699	0
442	M391T13	391.1	391.055	391.111	12.9078	12.8893	12.9221	94	6	8	8	8	8	8	8	8	8	8	8	8		3.0711e-07	2.57977e-08	1.17787e+06	1.39043e+06	1243023	2.03565e+06	1.1637e+06	1.46252e+06	874398	1.12577e+06	1.26841e+06	1.14389e+06	930673	1.83937e+06	240941	231197	317585	357608	309879	257070	184089	129882	327941	300088	313129	289657	267695	0
559	M391T15	391.209	391.199	391.246	15.1034	14.9908	15.1654	26	2	1	2	3	4	4	0	6	1	1	0	2		1.91692e-06	1.28158e-07	175959	162039	131813	130681	198079	204507	113343	210856	151164	135365	88589.9	479834	37884.3	36168.6	23622.4	38777.5	58634.2	45157	21549.7	122570	26787.9	27504.3	17764.5	1.07629e+06	553569	0
421	M391T6	391.042	390.998	391.061	5.92696	5.85263	5.98303	41	3	4	3	7	5	1	1	3	2	4	2	6		2.21383e-07	1.95747e-08	293772	278332	199932	499623	310760	266672	260415	408111	234654	268013	155602	462414	60184	79911	59868.6	82977.4	97350.1	65851.3	66564.2	157323	60333.7	91987.5	48381	124053	54132	0
236	M392T11	392.054	392.032	392.087	10.7646	10.5142	11.3874	58	3	5	0	6	6	6	8	8	6	4	0	6		4.107e-09	6.49732e-10	92394.2	104106	51530	162970	110656	222612	211702	273978	113681	112837	48098.6	176430	38570.8	30995	11567.3	30795.5	38841	111238	69165.3	91891	35527.5	80773.4	12965.7	68982.5	69641	0
455	M392T13	392.09	392.053	392.132	12.9089	12.8887	12.927	94	6	8	8	8	8	8	8	8	8	8	8	8		3.49758e-07	2.87517e-08	295119	339630	311614	513231	286671	360098	223940	294558	314041	288123	233169	454235	57310	53461.3	77347.3	82969.4	74324.6	67371.4	47808.8	29335.4	76711.3	69173.2	71311	70059.8	61539	0
713	M392T15	392.253	392.184	392.263	15.1083	15.0159	15.1778	16	2	2	0	0	4	3	0	3	1	0	0	1		1.38125e-05	7.18767e-07	57601.3	51135.2	41459.6	50425	63145.2	59411.9	38862.7	65615.2	50347.7	45681.9	31280.2	147304	11871.8	9934.92	5123.16	8931.49	17726.2	13627.7	7598.52	41349.1	5717.04	8773.58	5112.54	302562	194625	0
662	M392T8	392.106	392.044	392.245	8.23283	8.21207	8.25278	25	1	1	4	3	2	4	0	1	3	2	0	4		7.64865e-06	4.3132e-07	67927.6	62379.3	68187.6	125590	71170.9	106649	75675	113077	76086.9	74843.8	47083.9	129843	27168.7	22031	24452.6	43368.3	41050.6	27780.6	15311.7	29381.9	16135.1	23367.7	14016.1	42050.7	39082	0
9	M393T10	393.07	393.051	393.079	9.59009	9.49307	9.6332	8	0	0	0	0	0	1	4	3	0	0	0	0		3.41747e-12	1.02108e-11	106869	104410	82323.4	166514	106811	441988	596792	732532	119904	134767	72922.6	207972	21185.5	9758.24	12062	13642.7	26015.4	166275	110124	242479	18123.9	99816.3	15875	52035.3	87649	0
110	M393T11	393.051	393.008	393.071	10.6271	10.4216	11.2996	84	6	8	7	5	8	8	8	7	8	7	7	5		2.16656e-10	7.20725e-11	732968	740747	456559	766422	775677	1.95633e+06	2.21614e+06	2.86425e+06	585476	816148	322727	1.18239e+06	233717	89783.2	69505.3	354555	298379	832218	616435	607134	163616	602505	90284.2	305616	460006	0
249	M393T14	393.216	393.2	393.234	13.7966	13.7598	14.1513	28	6	3	1	0	5	5	0	0	2	2	3	1		6.06048e-09	8.99484e-10	345458	239685	195516	196680	309246	267415	195992	150401	339804	223850	219998	192980	44586.3	37074.7	48859.5	55666.5	26343.4	32746	51765.9	40069.3	42886.1	45621.5	92405.1	43426.2	43178	0
1373	M393T4	393.048	393.004	393.068	3.71334	3.60313	3.82114	91	6	8	8	6	8	8	8	7	8	8	8	8		0.0152885	0.000415098	2.07767e+06	2.30552e+06	1.19818e+06	2.17053e+06	1.52442e+06	1.72273e+06	2.04623e+06	1.97746e+06	2.20036e+06	2.04153e+06	980198	2.05742e+06	865300	710808	495888	1.04179e+06	839589	833409	626319	406499	919135	748895	419045	995469	287508	0
752	M393T5	392.998	392.955	393.011	4.81292	4.76043	4.87455	94	6	8	8	8	8	8	8	8	8	8	8	8		2.07567e-05	1.02564e-06	3.41543e+06	6.86976e+06	4.54717e+06	9.94072e+06	4.69519e+06	4.69924e+06	7.78609e+06	1.08585e+07	5.37187e+06	6.94595e+06	3.64951e+06	9.75943e+06	2.04657e+06	1.51894e+06	2.36508e+06	1.75548e+06	2.87677e+06	3.30302e+06	3.76473e+06	5.28308e+06	3.32671e+06	3.16576e+06	1.93129e+06	3.29376e+06	942437	0
607	M393T8	393.111	393.092	393.148	7.70973	7.64464	7.7416	78	5	7	7	8	7	7	3	2	8	8	8	8		3.96467e-06	2.4326e-07	661796	629077	685516	1.19672e+06	577601	690553	479830	637087	672692	671671	559904	1.28566e+06	221807	157551	169187	254683	139679	123436	52548.1	207992	210297	199235	151659	373683	291633	0
64	M394T11	394.056	394.028	394.079	10.637	10.4216	11.4919	83	6	8	5	8	7	8	8	8	6	8	3	7		6.07503e-11	3.26378e-11	185626	187427	124004	258654	198682	473137	534289	699722	145287	203757	86066.1	272889	55178.8	19518.6	18422.5	44731.4	68941.6	196957	154168	126586	41142.7	143211	21631	78023.9	104612	0
484	M394T14	394.244	394.233	394.261	13.7972	13.7472	14.1513	12	5	2	0	0	1	1	0	0	0	2	1	0		7.1943e-07	5.52788e-08	108916	81469.7	70404.1	86934	99325.3	95253.9	68737	73801	107241	69315.1	74070.2	80518	15275.4	13902.2	14393.6	17936.5	9748.26	9733.59	9031.02	13143.5	10144	14294.6	27775.6	13693.5	12578	0
1234	M394T4	394.06	394.039	394.096	3.70869	3.54291	3.79277	68	5	7	5	7	6	4	4	3	7	7	5	8		0.00277453	8.38777e-05	340892	329650	182757	381918	245953	214340	286453	282791	362211	323963	156947	349192	169938	90988.3	78405	166096	145199	79323.5	127972	79600.7	168366	129475	64863.7	90590.1	50450	0
853	M394T5	394.011	393.986	394.064	4.81303	4.73528	5.45968	96	6	8	8	8	8	8	8	8	8	8	8	8		5.32167e-05	2.33164e-06	635578	1.26638e+06	834034	1.75153e+06	873110	867466	1.4287e+06	1.89862e+06	993667	1.27094e+06	676097	1.68671e+06	368004	282348	414167	333024	507621	588189	666577	869875	589787	594311	348853	590351	170491	0
597	M394T8	394.129	394.099	394.151	7.71282	7.65752	7.7416	58	4	4	7	8	4	4	0	1	6	6	7	7		3.43771e-06	2.1487e-07	162928	150706	165433	284638	144353	176558	145178	193210	168411	158172	134473	299504	45993	30972.9	34555.5	50817	27820.2	24858.1	15715.7	63734.1	41843.3	40183.3	26614.5	68548.2	62211	0
1559	M395T4	394.989	394.946	395.008	3.72189	3.54942	3.99484	57	4	7	2	3	5	6	6	4	7	6	5	2		0.306376	0.00734198	1.93214e+06	2.79166e+06	2.11024e+06	3.18936e+06	1.69948e+06	1.99773e+06	1.79877e+06	2.04963e+06	1.32289e+06	2.40138e+06	593350	1.59878e+06	2.28223e+06	3.8161e+06	4.06885e+06	3.30487e+06	883460	1.43828e+06	1.20838e+06	1.63541e+06	722539	3.20884e+06	360111	1.10597e+06	412011	0
1327	M395T5	394.994	394.942	395.027	4.80997	4.45971	5.03893	54	5	6	5	5	6	3	4	5	3	5	4	3		0.00757377	0.000213419	1.4501e+06	1.28144e+06	966786	1.52422e+06	1.60753e+06	992355	1.63618e+06	1.88674e+06	905664	981722	535065	1.17321e+06	1.70239e+06	610134	1.01966e+06	914237	1.10352e+06	626287	521344	1.14877e+06	415529	814198	236934	559461	259558	0
266	M395T7	395.004	394.999	395.04	6.50702	6.46833	6.61856	15	0	0	0	2	0	2	4	5	0	0	0	2		9.24733e-09	1.2967e-09	170673	184513	145584	322109	232290	361309	534822	641126	166635	222151	114262	344092	59703.3	37971.7	25769	98706.4	105991	173864	198941	162821	59122.6	181690	33408.9	253251	107073	0
747	M395T8	395.1	395.032	395.137	8.15823	7.97273	8.22418	18	1	1	2	3	3	1	0	2	0	0	1	4		1.95898e-05	9.7443e-07	200819	160879	150558	309729	206415	194603	270528	370683	179873	133860	146643	389841	76685.1	58469.9	42960.9	165143	84038.8	52331.1	44239.1	130026	69325	58794.2	123662	239113	109715	0
1410	M396T4	396.003	395.97	396.041	3.7273	3.3147	3.83144	33	1	4	1	3	2	5	4	1	3	6	2	1		0.026436	0.000700231	300387	590495	371487	340810	288113	392289	432607	434532	269596	384996	117319	219211	254147	684152	686376	234181	149857	265155	280884	267798	151901	507079	60117.5	63893.6	64703	0
1107	M396T5	396.031	395.999	396.121	4.73343	4.39947	5.35033	55	3	6	6	4	5	4	8	6	2	2	4	4		0.000544538	1.8402e-05	304973	309294	209892	301548	338999	277395	391170	447509	201235	241907	135339	256739	280561	156353	85369.9	103367	192858	135551	144794	144759	63685.5	184839	48174.4	111477	45883	0
235	M396T7	396.104	396.048	396.114	6.93777	6.46833	6.98935	11	0	2	1	6	0	0	1	0	0	0	0	1		3.93381e-09	6.26224e-10	49859.8	78036.6	54626.4	231177	47850.7	46452.5	78106.4	83208.8	49568.3	43505.2	34662.2	86392.1	7828.4	54340	14983.3	123911	11333.9	10376.2	47662.2	21374	8129.61	11640.9	5528.73	53098.5	62957	0
1303	M397T14	397.167	397.137	397.2	13.9975	13.981	14.0254	50	5	6	5	6	5	4	2	2	4	3	3	5		0.00607184	0.000174094	236185	201909	154764	264830	144611	147642	130845	182240	138851	112882	83336.3	193564	92301.8	109383	66594.8	180639	52041.4	41506.2	55247.6	89027.5	47280.7	39807.2	32478.7	74136.2	125171	0
842	M397T15	397.218	397.179	397.248	14.9873	14.8055	15.0407	67	4	6	5	7	8	7	1	1	8	8	7	5		4.65053e-05	2.06353e-06	152957	180031	125884	167409	187294	156548	96318.8	98173.4	166898	172581	119406	146784	24456.2	60379.6	27821.8	67101.9	51250.9	33606.2	22932.9	36065.3	37116.8	24239.9	23520	66766.2	44746	0
947	M397T5	397.01	396.98	397.048	5.00577	4.91757	5.14556	89	6	8	8	7	7	7	8	8	7	7	8	8		0.000125826	4.97054e-06	855256	860574	617296	702102	700659	468715	829248	1.05774e+06	435766	385425	254577	560876	362098	305068	313275	365512	547467	239555	240858	573800	246563	216785	100760	340059	244576	0
5	M398T13	398.165	398.127	398.198	12.6715	12.6518	12.6962	93	6	8	8	8	8	8	7	8	8	8	8	8		1.10044e-12	7.26008e-12	188131	226122	181191	401945	182330	265467	208549	357472	205937	197776	127673	370589	21974.9	17812.6	13566.4	32837.9	18792.6	28096.2	25250.4	35922.8	26288.5	12941.7	16619.1	38320.5	34571	0
739	M398T5	398.055	398.027	398.126	4.99807	4.59067	5.63894	85	5	7	6	8	6	7	8	7	5	5	6	5		1.68627e-05	8.52044e-07	210859	219168	158163	304794	199161	134518	229963	401087	120904	104930	85263.8	172802	69165.3	79179.6	84181	197828	117930	57197.1	122990	271603	51866.6	43991.2	30972.2	86048.3	74346	0
581	M398T9	398.195	398.17	398.214	9.00597	8.9656	9.04532	20	1	1	0	0	0	2	8	2	1	2	3	0		2.8767e-06	1.83887e-07	67375.2	65394.1	50105.8	76730.1	63290.9	108841	443736	175512	80570	73388.1	61260.9	86742	29169.9	22733	14898.6	20070.6	27082.1	60765.8	422899	70279.6	19317.4	27111.6	37146.5	28945.4	112095	0
596	M399T14	399.277	399.252	399.29	13.5775	13.5552	13.6078	19	0	1	1	0	1	3	4	0	0	5	4	0		3.43708e-06	2.14837e-07	59861.7	99922.1	83107.6	91796.9	79573.5	135669	130836	79625.8	70518.1	115928	82731.5	73475.7	8988.62	34419.2	15630.4	19771.3	42253.4	37319.1	25428.7	20558.7	15441	25052.1	29371.6	16326.7	26295	0
683	M399T5	399.072	399.024	399.104	5.06658	4.93787	5.17033	74	4	4	7	8	7	4	6	5	6	8	8	7		1.08298e-05	5.85409e-07	270779	259542	236034	456939	239012	240735	325151	390789	245333	271209	210290	386342	73288.2	59044.5	84494	70965.1	46115.2	104768	78528.3	138024	54032.3	79443.8	80943.8	87633.9	65317	0
1350	M399T9	399.052	399.03	399.172	9.47128	8.97735	9.57431	21	1	2	0	2	1	2	3	1	4	1	2	2		0.0103701	0.000287004	263214	247330	165925	402566	266159	340019	301892	323448	266222	238555	170636	302710	147080	175293	55859.6	110310	214055	197862	113822	194172	124346	80519.7	91881.4	176941	42418	0
8	M400T11	400.109	400.104	400.129	11.1344	11.0146	11.3146	8	0	0	0	2	0	0	0	6	0	0	0	0		2.52545e-12	9.36074e-12	50692.6	49477	38972.5	127873	43878.2	82015.7	71188.2	229068	47424.3	45171.1	26134.5	121312	6084.47	6794.72	5430.31	29644.2	11549.1	24534.9	12025.6	65422.9	2529.87	13878.5	7826.69	24382.1	45221	0
473	M400T5	400.09	400.057	400.111	4.93704	4.83095	5.02476	25	0	2	1	3	1	2	1	0	2	5	4	4		5.79094e-07	4.54901e-08	107742	118374	105753	240971	117448	115915	138432	192714	143882	151003	108335	255494	23992.9	31267.4	28935.4	55921.8	33173.8	47118.7	33758.5	63158.7	37490.6	49253.6	41979	45145.6	17007	0
105	M400T6	400.134	400.112	400.146	6.23283	6.20232	6.26095	9	0	0	0	1	0	1	0	5	0	0	0	2		1.98461e-10	6.82078e-11	69899.7	66142.8	59290.3	153896	68399.1	65514.2	88353.6	319423	60873.1	58365.4	39489.8	135866	15847.1	12885.9	12834.4	37094.8	15576.9	15130.7	28511.5	180522	12445.5	23722.8	8414.62	58379.5	58864	0
1443	M401T7	401.057	401.025	401.088	7.12801	7.08672	7.23791	57	4	5	4	6	8	4	4	4	4	5	4	5		0.0423679	0.00109697	481821	490957	340181	656947	560076	269492	325593	668800	259871	297611	229277	521212	500129	316479	272587	500651	416844	155437	129768	529061	115045	133375	218817	247136	262950	0
67	M402T4	402.08	402.044	402.114	3.57826	3.526	3.68843	23	1	0	0	3	2	1	0	3	4	1	1	7		6.31715e-11	3.34678e-11	108503	81339.2	63992.4	192290	90254.8	80990.3	86028.4	208828	117078	95256.4	52650.6	208513	21650.1	13124.2	18066.7	57997.9	32502.3	17867.7	11487.3	42345.7	16599.5	29941.4	18767.9	46172.8	23693	0
1339	M402T7	402.072	402.063	402.114	7.12556	7.08752	7.16543	32	2	4	3	3	4	1	1	3	1	3	3	4		0.0089433	0.000249689	114687	118067	90354.7	174139	133558	73695.4	94391.2	174920	82645	83976.8	68991.4	144003	88901.2	59345.5	52470.2	106218	81805.9	32166.6	30593.1	114965	24946.1	26614.8	47415	46014.8	51842	0
964	M403T6	402.978	402.952	403.057	5.61507	5.50466	6.245	95	6	8	8	8	8	8	8	8	8	8	8	8		0.000149352	5.79115e-06	2.96945e+06	2.38605e+06	1.75054e+06	3.61732e+06	2.48445e+06	3.72089e+06	4.46371e+06	4.71379e+06	1.80134e+06	2.29709e+06	1.09467e+06	3.10779e+06	1.83652e+06	1.08219e+06	1.03454e+06	1.92848e+06	1.76208e+06	1.67169e+06	1.51729e+06	1.99229e+06	692744	1.51108e+06	446594	1.01567e+06	798523	0
219	M403T8	403.021	403.008	403.095	8.33956	8.02631	8.37217	26	2	0	0	7	0	0	0	4	1	2	4	6		2.81457e-09	4.78528e-10	238928	194386	150529	589940	182465	236184	231968	560843	257212	205945	160005	587951	82513.4	49112.8	41221.8	231050	71039.3	23785	39712.6	248428	42577.8	40955.2	72617.5	172239	121632	0
786	M404T6	404.011	403.959	404.134	5.6116	5.1178	6.27802	96	6	8	8	8	8	8	8	8	8	8	8	8		2.83618e-05	1.34347e-06	593606	478734	346106	711564	495390	729360	806060	984334	401330	458950	213458	562656	340282	206745	185833	325864	310550	317837	286278	314496	140410	273370	86564.8	190102	165670	0
256	M404T8	404.073	404.021	404.112	8.26624	8.2314	8.33015	38	3	3	1	4	2	6	0	2	5	6	1	5		6.80347e-09	9.93552e-10	108946	97709	86432.3	239387	98486.5	129986	112971	211374	133822	123522	72589.6	246604	39237.7	28603.6	20301.8	83247.8	33128.1	12644.9	17953.2	62232.3	20736.4	30063.8	27545.4	68265.8	33588	0
437	M405T11	405.101	405.047	405.145	10.8733	10.5497	11.5336	25	0	0	0	1	1	5	6	4	2	2	0	3		2.74778e-07	2.34709e-08	144690	107692	97933.7	179346	114460	255961	251593	276625	186641	120726	74227.3	200747	42848.2	38087.4	21057.3	73131.4	48406.5	100464	78829.8	153631	52057	45262.9	24177	79388.3	90090	0
1247	M405T14	405.137	405.083	405.203	14.4555	13.9539	14.5467	54	4	6	4	6	7	5	1	4	4	3	4	6		0.00315626	9.45663e-05	264698	301304	147355	273004	300371	214066	119818	206361	211602	147222	124027	481956	94235.9	105960	32541.8	173558	142624	89065.6	44680.4	119318	115859	69285.4	77957.6	530095	136478	0
874	M405T6	404.975	404.95	405.03	5.63337	5.55566	5.73002	66	5	6	7	6	4	7	8	7	3	4	3	6		7.10507e-05	3.02312e-06	391971	313082	239843	510366	329694	473994	572419	676025	330879	309253	166363	411918	211213	145656	119020	226367	207995	185232	182976	221196	194682	175655	49917.1	149706	251111	0
715	M405T7	405.039	405.002	405.061	7.4187	6.98078	7.46431	83	5	7	5	8	7	7	7	6	7	8	8	8		1.39787e-05	7.25908e-07	438597	606530	403418	992480	683672	650502	741787	816429	863640	891656	516132	1.42347e+06	139689	152666	125744	160361	303107	272077	336452	351891	524636	348634	272608	359132	215884	0
293	M406T11	406.145	406.074	406.156	10.6328	10.5342	11.2128	7	0	0	0	0	0	4	3	0	0	0	0	0		1.81523e-08	2.30837e-09	49916.7	36403.8	30460.4	56556.3	35560.2	81757.6	84979.6	111982	59007.9	38197	25446.4	63943.1	14331.5	8305.49	7573.05	15476.5	14884	20960.5	33027.9	52006.7	13122.4	19891.1	8633.9	17971.3	25463	0
1269	M406T14	406.159	406.107	406.178	14.4732	14.4024	14.6668	32	2	5	2	4	6	3	0	0	4	3	1	2		0.0042729	0.00012548	76962.6	85658.7	45349	90734.9	85334.4	65399.1	36999.1	59221.9	61242.3	44049	34930.5	98702.6	26492.4	27281.7	8900.5	59498.2	40228.3	25220.2	14322	31442.1	32573.4	21121	21419.8	80121.7	37488	0
608	M406T6_1	406.064	406.029	406.124	5.58739	5.42349	5.68826	82	4	7	8	5	5	8	8	8	5	8	8	8		4.02047e-06	2.46219e-07	136012	124958	160573	707197	156318	191047	235692	555108	145681	172615	196828	468394	56685.3	24746.7	36659.5	1.27388e+06	103549	52730.1	64981.8	182339	56067	89455	167527	281976	234073	0
190	M406T6_2	406.142	406.116	406.182	6.23685	6.22047	6.29971	16	0	0	0	5	0	0	0	8	0	0	0	3		1.66821e-09	3.24453e-10	61093.3	48989.6	41671	137620	48492.5	47458.9	57136	237213	49785.3	35375.5	30074	101333	15834	15297.7	12911.3	20547.5	14566	19915.9	13418	51909.8	10243.1	10561.9	15693.2	44653.7	28057	0
753	M406T7	406.063	406.03	406.12	7.41264	6.95666	7.45865	57	1	5	2	7	7	4	4	2	7	7	4	7		2.11211e-05	1.04149e-06	93727.4	139245	92948.7	276415	141515	137580	160744	178370	199980	196240	117567	346208	11364.4	53611	41383.1	85829.5	82641.2	68020	103808	38664.5	122739	86664.8	64625.5	100477	40261	0
570	M406T8	406.078	406.018	406.098	8.35798	8.25919	8.39273	40	5	5	7	5	2	3	2	0	1	3	4	3		2.29955e-06	1.50524e-07	111891	114450	117474	213402	72785.9	112023	99468.6	147726	83002.2	78455.7	79778.3	172957	40392.7	40458.2	35066.7	72996.8	21092.2	48393	20868.4	24582.8	27488.2	23302.1	53513.4	41374.2	43695	0
227	M407T11	407.1	407.064	407.112	10.961	10.6917	11.5632	27	1	2	0	0	1	7	5	4	3	1	1	2		3.47857e-09	5.66278e-10	246588	270039	198408	340381	224014	593020	457281	585895	253040	243867	155742	432091	107237	39827.2	40574.7	88262.5	71610	168539	134598	133820	85690.7	78351.5	51928.1	92302.8	85409	0
255	M407T13	407.056	407.029	407.097	12.9086	12.8848	12.9253	94	6	8	8	8	8	8	8	8	8	8	8	8		6.64886e-09	9.73526e-10	2095144	2.69526e+06	1.48116e+06	3.6846e+06	2.2188e+06	2.11932e+06	1.90449e+06	2.65272e+06	1.72755e+06	1.66453e+06	1.07921e+06	3.09138e+06	861438	500985	416185	553814	658106	707433	403429	456903	458641	411524	354378	643205	499301	0
1153	M407T14	407.197	407.148	407.208	13.6556	13.6006	13.6925	25	2	3	3	1	0	3	0	0	2	4	4	3		0.00100194	3.24584e-05	437455	455191	366723	444738	247504	412720	281429	265119	427998	406670	353085	553263	147612	118604	153062	127565	81320.1	131213	69022.6	63333.8	89498.4	155636	136867	266346	50917	0
1360	M407T5	407.054	407.026	407.083	5.07618	5.01933	5.12835	46	3	5	5	3	4	3	6	2	4	4	5	2		0.0115329	0.000316983	513656	523208	338664	565281	450764	385899	470397	539139	412288	335918	241527	494192	313151	196361	107458	118452	294260	201170	176220	284676	188343	75971.6	105103	151372	116564	0
779	M407T6	407.004	406.948	407.039	5.88904	5.84024	5.9381	70	3	5	4	8	6	6	7	7	5	6	6	7		2.66954e-05	1.2761e-06	479260	631681	377982	1.42038e+06	648120	713935	908800	1.37696e+06	532980	807412	349991	1.16189e+06	187241	270227	211363	380512	376327	415158	445817	819704	265965	551333	161143	575493	261331	0
274	M408T11	408.115	408.093	408.144	11.0434	10.7272	11.201	15	1	0	0	1	0	6	3	1	1	1	0	1		1.24912e-08	1.68371e-09	62453.2	73843.4	56878.5	107213	61161.6	155582	126377	164702	56543.1	67639.2	42288.2	114608	27869.8	22641.1	9766.84	23793.1	27665.3	51964.5	35899.1	54320.9	20202	23048.7	8148.93	33110.6	23907	0
273	M408T13	408.057	408.039	408.111	12.9101	12.8893	12.9306	94	6	8	8	8	8	8	8	8	8	8	8	8		1.23981e-08	1.67301e-09	537535	679688	387084	915902	576907	551727	549030	700062	449543	433541	287135	775049	212295	123845	102657	131055	173043	185836	116618	112786	109448	105769	92120.8	164343	124222	0
1275	M408T14	408.213	408.169	408.23	13.66	13.6146	13.7387	24	1	4	4	1	0	2	0	0	2	5	3	2		0.00455034	0.000133125	131557	130228	101011	79481.4	64903	119199	84794.6	57501.2	128651	127658	99389.2	118420	53296.8	51745.9	50573.1	38951.7	28580.6	44746.3	24397.1	15251.3	33202.2	56458.2	49340.6	98075.3	17256	0
733	M408T6	408.061	408.031	408.137	5.84894	5.56673	5.9247	68	2	4	5	8	7	6	8	6	3	6	6	7		1.55558e-05	7.92294e-07	142381	162313	170955	370684	631802	424663	517767	846681	178872	198290	143702	511355	54186.3	54839.1	80232	167525	765781	384431	213608	817763	140903	150934	84420.8	387105	165706	0
27	M409T10	409.041	409.023	409.052	9.60164	9.49307	9.98621	23	0	0	0	0	0	6	8	8	0	1	0	0		1.07792e-11	1.4935e-11	130755	140176	88873.6	211202	149654	729569	1.39516e+06	1.58616e+06	143928	226836	73825.1	248033	31678.9	31848.9	19235.6	28268.9	57531.4	402659	316105	363894	31592.9	304513	23481.3	78785.7	162239	0
43	M409T11	409.047	409.003	409.062	10.6189	10.4435	11.2745	52	2	7	7	4	2	7	7	6	0	3	3	4		2.53002e-11	2.08019e-11	209723	354161	234089	531613	190256	678728	805831	909571	149968	254575	164930	501646	64157.1	86634.3	50452	106131	65527.9	322640	382750	356654	24963.1	195011	32266	167645	177348	0
327	M409T13_1	409.05	409.033	409.096	12.8942	12.8715	12.9257	14	0	6	1	2	2	0	0	0	1	1	1	0		4.27626e-08	4.86479e-09	277834	277457	232478	442781	299594	309305	314743	404777	262529	246752	211738	407140	100140	49990.2	52315.2	39386.9	94791.4	79459.5	38811.8	62038.5	53639.5	40601.3	59962.4	63909.3	58689	0
546	M409T13_2	409.201	409.172	409.231	13.3878	13.3351	13.4534	92	6	8	8	7	8	8	8	8	8	8	8	7		1.66843e-06	1.13865e-07	917770	890774	753019	748475	727962	692223	551846	520641	1.21625e+06	760932	721056	885914	164755	140728	124029	192439	148547	150504	99085.9	161378	151483	129963	107183	228041	137353	0
815	M409T5	409.005	408.95	409.043	5.13936	5.07407	5.21815	53	5	6	5	4	6	4	5	4	4	5	3	2		3.50025e-05	1.6062e-06	449283	416007	280906	552647	483346	426724	620573	792630	325314	339699	181915	435585	146043	106756	119384	188655	247790	179491	250887	562221	130477	214922	39918.2	335224	237234	0
414	M409T6	409.094	409.035	409.116	5.78025	5.62331	5.85983	39	2	1	3	5	5	3	0	1	4	6	4	5		2.03699e-07	1.82441e-08	449808	390331	353542	761440	527598	447853	407502	602972	485489	464290	280596	755654	118204	68115.8	79583.8	100218	134588	94295.6	79019.2	262015	160506	122953	69697.2	147526	84060	0
676	M409T8	409.098	409.032	409.11	7.71255	7.17474	7.7416	98	6	8	8	8	8	8	8	8	8	8	8	8		9.53916e-06	5.24444e-07	1.26583e+06	1.62604e+06	1.09978e+06	2.63885e+06	1.40216e+06	1.3759e+06	1.59433e+06	1.736e+06	1.313e+06	1.53609e+06	878855	2.63122e+06	336898	427149	577827	795612	448326	444888	538728	508301	569047	709676	438696	886357	634869	0
100	M410T10	410.061	410.054	410.241	9.60164	9.49307	9.98621	23	0	0	0	0	0	5	8	8	0	1	1	0		1.68416e-10	6.12325e-11	49751.9	48360	35580.1	71366.8	49704	196534	376436	415570	54900	73903.7	44845.2	81003	10995.9	10437.7	7731.32	5531.86	12624.5	96911.1	73305.5	80122.3	7100.47	81180.9	43735.8	23501.2	89433	0
244	M410T11	410.053	410.041	410.078	10.617	10.4206	11.2745	41	2	5	4	6	1	6	6	5	0	3	0	3		5.38291e-09	8.16395e-10	56718.8	90476.1	60417.9	114687	60241.3	172300	212739	243395	49670.3	74840.1	53034.7	135433	4149.5	37168.3	12947.9	42653.3	22500.3	84625	99808.6	78826.3	7060.26	50448.7	7270.07	45760.7	45028	0
522	M410T13	410.224	410.169	410.251	13.3911	13.3302	13.4617	92	6	8	8	8	8	8	8	6	8	8	8	8		1.21963e-06	8.71509e-08	281636	276125	234601	236337	228277	215750	175359	171546	369739	235150	216280	284172	50275.2	48059.9	32489.4	60043.9	42846.2	43066.4	29334	44643.9	44694.1	34976.4	27908.4	87313.5	41767	0
592	M410T5	410.044	410.011	410.062	5.15016	5.08772	5.2213	34	3	5	3	4	5	3	3	4	1	1	0	2		3.29132e-06	2.06919e-07	99007.3	84441.6	65865.4	146900	106194	99019.2	142625	174972	85853	80820	50597.8	111764	29807.6	22235.5	17463	26809.8	45729.7	34676.1	48582.6	120097	26617.5	40677.3	8738.67	61090.1	46703	0
930	M410T6	410.127	410.083	410.149	5.73973	5.63616	5.83752	31	2	1	2	3	5	4	0	1	3	4	1	5		0.000114065	4.57563e-06	130821	117690	102727	177012	160324	144860	132318	194177	148205	131180	90952.6	210270	29776.9	16394.4	21113.5	59222.3	60582.6	40532.3	31517.4	98913.9	45054.3	20921.9	22489.7	68540.1	24731	0
415	M410T8	410.118	410.05	410.152	7.70925	7.19966	7.73949	99	6	8	8	8	8	8	8	8	8	8	8	8		2.03895e-07	1.8259e-08	309103	374042	259818	668884	330856	341819	388696	494053	308741	360908	214911	632778	67669.1	73967.4	122511	164716	100701	105847	114582	113688	115622	148836	94256.7	166062	128443	0
1059	M411T3	410.974	410.942	411.1	3.45909	3.32584	3.8728	31	1	2	3	1	1	1	2	1	3	7	4	5		0.000380242	1.3381e-05	178187	662276	372556	1.22774e+06	728285	700990	743377	1.39383e+06	902739	1.93541e+06	1.05119e+06	2.81168e+06	68524.2	379257	278996	646962	762901	412465	409380	832760	627107	1.54195e+06	911628	1.72809e+06	151230	0
1411	M411T5	411.035	411	411.095	4.98074	4.885	5.48931	55	4	5	5	4	3	4	7	6	4	4	4	5		0.0264589	0.000700815	665214	459773	392409	520245	328462	322878	593603	740555	340336	365982	215277	393396	379183	341329	467921	335089	280575	201056	264953	334955	225283	254034	134274	219931	173424	0
1192	M411T8	411.101	411.049	411.2	7.71384	7.66375	8.0532	26	0	1	2	4	3	4	2	0	2	3	3	2		0.00164976	5.15549e-05	227014	265228	159369	358944	240527	227323	256176	288589	200384	198499	126527	257200	48649.6	40342.6	60747.5	145028	68427.6	56483.4	69579.7	92068.2	71349	94664.2	36705.7	190287	68291	0
1296	M412T3	412.025	411.972	412.131	3.44352	3.32584	3.6931	36	2	4	4	3	1	2	4	0	2	5	4	5		0.00573871	0.000165254	164834	194873	121908	263356	159146	169693	185814	261080	203505	379091	198059	535595	92392.9	68462.6	58293.8	98295.7	80473.4	61621.5	59790	100566	62512.4	253593	180707	366125	30803	0
1390	M412T5	412.052	412.038	412.062	4.97033	4.90856	5.08921	27	4	2	2	2	2	1	4	2	3	3	2	0		0.0181746	0.000489141	146721	103998	92664.8	122811	83380.1	73815.6	132386	163616	87165.2	88797.9	54055.7	87649.4	83441.1	65965	91245.1	69461.6	57643.9	42100.2	53663.8	60560.5	46247.8	56394.6	26060.3	40790.4	35612	0
141	M412T7	412.122	412.078	412.152	6.6948	6.56437	6.74845	71	6	8	7	8	5	6	5	8	3	4	3	8		4.9608e-10	1.30127e-10	210807	200605	161700	852842	142189	160844	182736	1.1028e+06	143847	130155	95285.7	529991	65390.9	69601.4	32245.6	369322	33790.9	32719.2	41325.9	304754	51738.3	60747.9	47413.6	315468	191824	0
677	M413T15	413.212	413.184	413.243	15.1266	15.0033	15.159	17	3	3	0	0	2	1	0	1	1	2	2	2		9.84163e-06	5.38917e-07	182184	171226	120707	100992	191994	164476	90134.4	109613	161142	138475	112730	182671	46603.9	41547.6	30411.5	32993.6	57168.8	44787.4	13085.8	57757	25288.8	29315.8	31253.6	255425	99981	0
643	M413T4	413.004	412.942	413.038	3.92417	3.85646	4.01969	35	1	2	2	2	0	4	3	2	3	5	5	6		5.9279e-06	3.43268e-07	207317	280850	191376	476978	189704	266365	292759	384347	319577	315382	195001	539831	76464.6	85808.7	90824.5	147889	49367.5	136287	92979.6	223673	113319	120263	78739	93711	156588	0
228	M413T8	413.143	413.11	413.169	8.16155	8.11954	8.19879	70	5	5	7	8	6	6	7	8	6	3	1	8		3.54105e-09	5.74407e-10	688523	491950	422055	1.2831e+06	658900	454901	600081	1.63947e+06	435101	339509	217378	1.02612e+06	379932	165014	130099	527173	326221	114912	173314	529177	170469	136271	95018.6	499284	139413	0
3	M414T13	414.159	414.126	414.188	12.9197	12.8973	12.9417	64	0	8	8	8	0	8	3	1	6	7	8	7		6.67629e-13	6.79284e-12	81954.8	149887	123266	221796	65530.6	163869	132616	177237	107146	129501	90860.8	201147	13853.5	14872.2	19455.2	25419.1	14047.6	19730.2	17826.2	17421	20494.1	20945.1	13293	23261.4	20881	0
125	M414T8	414.154	414.133	414.2	8.18529	7.97924	8.73468	41	4	2	1	7	6	1	5	8	2	0	0	4		3.35104e-10	9.77906e-11	240453	182970	160706	423021	230842	199666	415447	567852	185542	148259	110428	366202	96023.2	42270.7	38235.3	124377	87240.5	28920	237893	109888	46096	40603.8	33372.7	129573	78172	0
932	M415T3	415.03	414.99	415.053	3.06981	2.80026	3.18307	31	3	5	1	3	1	4	3	3	0	4	0	4		0.000114295	4.58346e-06	368140	410634	315651	405239	240806	352735	540647	459153	224648	303522	187782	388209	148647	190064	210209	139850	56579.2	180991	286541	106972	54495	132789	67920.1	86141.9	35942	0
115	M416T7	416.104	416.073	416.242	7.04793	6.47197	7.08645	48	0	0	1	5	2	7	8	8	3	6	2	6		2.33051e-10	7.53486e-11	82778.8	80885.7	76788.9	323220	94365.8	338249	256731	2.35015e+06	103159	134012	68455.1	262965	25976.6	18114.1	18344	160927	29782.4	158383	37914.2	779508	44871.8	58109.4	34446	123878	364276	0
1067	M417T7	417.033	416.898	417.099	6.5402	6.4817	7.08645	94	6	8	8	8	8	8	8	8	8	7	8	7		0.000401803	1.40408e-05	944366	862511	816099	1.36818e+06	657168	775647	587218	927438	716282	628753	463391	984570	256973	284707	226163	501764	172509	282637	180548	480637	322690	314347	180885	277599	201299	0
410	M418T4	418.118	418.091	418.144	3.50792	3.48126	3.59461	29	2	4	2	5	3	1	2	3	1	0	1	5		1.87834e-07	1.70207e-08	90831.4	86300.9	74708.5	131084	90384.7	72741.4	94674	164520	80577.4	72057.2	50394.8	124284	17754.1	16272.8	25825.8	32238.7	38517.4	14048.1	28312.5	48046.6	14340	12400.6	15247.2	30855.8	13702	0
605	M418T7	418.059	418.017	418.122	6.53674	6.4691	7.09895	88	6	8	8	8	8	8	7	4	8	7	8	8		3.76089e-06	2.32359e-07	218505	197254	191480	332673	152812	184198	168173	230970	173065	159767	127853	271811	55303.6	51185.2	42471.4	93566.8	25055.1	56713.4	39670.3	62896	58930.6	71655.1	55071.3	46096.3	43626	0
854	M419T5	419.053	418.966	419.085	5.35913	5.27127	5.45004	91	6	8	8	8	8	7	8	8	7	8	8	7		5.46925e-05	2.38969e-06	577206	483521	371012	563367	521527	337158	526725	688986	292380	333257	241638	571192	241841	121544	111300	123238	296375	106015	197661	429311	69571.9	106528	105333	217473	142577	0
116	M420T10	420.148	420.144	420.155	9.80787	9.73178	9.86819	6	0	0	0	4	0	0	0	1	0	0	0	1		2.34857e-10	7.56983e-11	49655.9	46753.3	38657.5	167965	48262.1	53008.9	50231.3	164720	48570.1	51054.7	31147.6	133494	8206.98	9343.04	7020.35	73075.4	9233.12	10106.9	7726.57	98201.8	12309.6	12815.4	4893.03	44874	46797	0
385	M420T3	420.099	420.05	420.163	3.47421	3.33681	3.83718	32	2	6	2	0	5	2	3	0	3	5	2	2		1.14838e-07	1.11103e-08	197243	215833	142969	270608	182060	181857	223785	261313	183804	199910	101843	257184	48032.1	36118.1	43330	52964.8	42682.9	33499.5	52045.8	57686	28546.6	48523.1	39277.4	33182.6	19241	0
201	M420T5	420.098	420.067	420.129	5.45828	5.40068	5.55539	94	6	8	8	8	8	8	8	8	8	8	8	8		2.08651e-09	3.84374e-10	311737	251626	229133	1.25792e+06	270442	220073	274301	1.69026e+06	251173	230165	149595	835571	105920	51926.6	46859.9	573258	69350.6	48061.8	68385.6	472743	69580	60100.4	56421.2	335244	326712	0
316	M421T11	421.066	421.015	421.109	11.109	10.8012	11.7138	63	5	6	0	7	5	7	7	7	6	5	3	5		3.28813e-08	3.87414e-09	245029	248186	126961	376638	220995	495020	466209	709157	238949	204715	109793	398499	116729	89262.6	31116.3	104314	119893	236281	191632	217599	102677	114358	40116.8	118888	125245	0
170	M421T5	421.091	421	421.119	5.46404	5.11181	5.47911	16	0	0	0	6	1	0	0	6	0	0	0	3		9.3237e-10	2.03751e-10	130312	109867	96037.2	325666	108836	96144	124454	428923	100531	99581.5	69337.3	246051	37017.9	16298	12412.5	126187	40513.1	13782.9	26948.2	108711	22351.5	19421.3	22979	75391.9	64238	0
1314	M421T6	421.082	421.05	421.1	6.23666	6.20895	6.2965	32	4	4	2	0	4	1	3	3	1	2	4	4		0.00679432	0.000193056	251829	284120	202267	244648	300261	185546	338862	397767	170575	209865	130140	320046	91210.4	121213	115746	40933.2	213286	76214.2	231496	276856	69816.4	148152	54332.9	144319	99717	0
400	M421T7	421.05	421	421.076	7.04127	7.00016	7.09004	63	3	6	6	5	3	7	8	8	4	6	3	4		1.504e-07	1.40169e-08	277883	295700	284277	322664	238843	1.40114e+06	928545	1.26485e+06	286314	437533	171378	408445	136849	85859.9	107706	175726	124455	647166	154050	507242	159969	273058	143791	247999	318564	0
311	M421T8	421.098	421.066	421.132	8.08273	8.04014	8.137	57	2	6	8	7	3	1	3	2	3	6	8	8		3.04349e-08	3.62285e-09	253469	279888	287106	493252	213555	280729	318915	423988	236715	261941	231183	492848	59935.9	66343.1	48085.4	138112	82798.1	44060.5	41459.8	103973	41010.2	49396.2	54105.2	96455.1	70139	0
351	M422T11	422.078	422.028	422.239	11.1654	10.8135	11.7138	45	2	5	1	6	2	5	6	6	4	2	1	5		6.42346e-08	6.82523e-09	58481.8	67698.7	43697.8	96826.7	61484	133969	123429	170027	58655.1	59804.7	30276.5	110279	31597.5	21650.4	10433.7	30521.3	34616.5	61768.4	45250.4	48064.5	27543.1	29394.2	10620.7	33657.6	30700	0
600	M422T5	422.107	422.082	422.132	5.46834	5.41128	5.49127	18	2	1	1	5	2	0	0	3	1	1	0	2		3.51205e-06	2.18874e-07	83231.4	51621.5	51938.9	120894	64150.9	55159.3	56128.1	150987	66114	49330.6	35080.1	97606.7	29872.8	13668.3	13514.3	58395.5	29053.1	13996.2	17251.7	30074.8	21129.1	24490.7	12698.1	43393	17394	0
296	M422T7	422.065	422.049	422.227	7.04245	6.84189	7.08676	53	2	1	4	4	3	7	8	8	3	6	2	5		2.06214e-08	2.5743e-09	78738.9	84087.3	75687.2	129842	82186.6	317422	229581	314633	92779.9	112538	58079.6	147034	24069.8	20896.6	31823	45531.6	39619.9	135688	31562.2	126019	33567	62864.1	30427.3	55792.9	66052	0
342	M422T8	422.122	422.096	422.216	8.16912	8.07306	8.42396	21	0	2	3	3	1	1	0	1	2	1	2	5		5.81266e-08	6.29439e-09	100642	106947	109649	193259	86165.9	117959	129795	157634	122472	123447	104941	222800	20559.2	26264.5	16722.3	32525.3	28934.2	11943.6	12692.6	47401.5	12656.4	20750.9	23353.8	55724.8	18235	0
152	M423T11	423.064	423.04	423.104	10.9089	10.7037	11.5757	91	6	8	7	8	8	8	8	8	8	8	6	8		6.71211e-10	1.61927e-10	441164	459279	266393	555559	412816	899058	958420	1.21182e+06	363686	387269	182409	582898	182420	99951.3	66051.2	97060.8	155070	412668	299347	321134	102486	181757	62467.4	131502	203557	0
1142	M423T4	423.052	422.985	423.071	3.57588	3.37997	3.68937	58	5	8	4	6	4	4	5	1	6	6	4	5		0.000828449	2.7134e-05	688435	712500	434496	753567	485425	650542	865104	773396	555136	558810	299294	685201	242515	240478	246051	239378	266639	340108	277249	143891	211119	261688	117698	211355	175860	0
339	M424T10	424.191	424.134	424.216	9.95417	9.84882	10.1555	13	0	0	0	0	0	1	8	3	0	0	1	0		5.41756e-08	5.94007e-09	56441.7	56451.7	39840.4	67631.5	51965.9	101492	347363	179537	62520	52281.3	46388.6	74651.2	19741.1	16348.5	11383.8	12306	14461.5	36609.6	313158	73017.9	11568.4	17237.6	19501.1	20016.6	95968	0
112	M424T11	424.085	424.053	424.121	10.9353	10.7037	11.5632	82	5	8	5	8	7	8	8	8	7	8	2	8		2.22407e-10	7.32431e-11	128365	133140	82157.4	169757	119630	237675	258284	333317	101115	106364	55209.7	161169	49532.7	27006	17669.3	20354.2	40639.5	100681	71565.3	79127.7	27820.6	48957.3	16006.5	33605.1	59607	0
982	M424T4	424.082	424.059	424.115	3.58515	3.52121	3.71437	45	5	6	2	3	4	4	6	3	5	3	1	3		0.000180535	6.86756e-06	167587	167327	115630	168401	172929	181044	264273	286283	146813	135107	77652.4	156942	51041.1	43417.7	52693.1	37393.7	111326	93777.8	70191.1	165688	60579.6	69877.6	28762.2	43031.8	22586	0
1259	M425T5	425.039	424.999	425.078	5.17313	5.04862	5.24433	18	1	2	1	4	1	3	2	2	0	1	0	1		0.00354211	0.000105188	519388	544178	374880	648645	453063	406761	543957	722863	430294	492460	228175	518982	184485	209257	270436	299654	149072	169847	128957	227344	213939	220430	94390.8	224283	128530	0
1035	M425T6	425.091	425.05	425.106	5.75945	5.46521	6.36047	95	6	8	8	8	8	8	8	8	8	8	8	8		0.000317909	1.142e-05	1.643e+06	1.55853e+06	1.03677e+06	2.22238e+06	1.54582e+06	1.11307e+06	1.35197e+06	1.75156e+06	1411608	1.52747e+06	825500	1.99817e+06	521359	320539	287305	535772	698048	359357	586327	910129	426985	675305	463394	437696	362388	0
1019	M426T14	426.243	426.206	426.26	14.4534	14.3629	14.5467	39	3	5	3	5	2	5	0	2	4	3	2	5		0.000259878	9.53154e-06	62432.5	61253	47082.9	84775.7	55749.9	81978.1	56353.3	90067.4	63940.6	43646.4	32045.2	78483.8	18077.4	17954.1	13639.7	36365.3	18887.3	21506.6	18593.7	26663.8	23098.7	20907.4	15427.9	40742.9	15984	0
775	M426T6	426.105	426.051	426.133	5.7494	5.07746	5.83963	91	5	8	7	8	8	6	6	7	8	8	7	8		2.64089e-05	1.26439e-06	352527	359043	235558	559050	352249	274565	332922	440660	337990	357861	194119	493191	130811	70613.5	67753.6	148480	146654	87454.4	133843	201063	97439.2	139482	97041.8	104186	87579	0
816	M427T6_1	427.096	427.061	427.125	6.25311	6.2129	6.30283	53	4	8	8	4	4	2	4	4	2	2	4	7		3.56594e-05	1.6329e-06	483848	689728	396833	610424	489693	343199	550582	685710	315652	450467	248667	639543	207434	189220	227486	54119.8	336794	112104	183755	279467	112071	351118	100798	245138	125667	0
420	M427T6_2	427.07	427.043	427.09	5.57647	5.32543	5.77633	34	1	1	1	3	0	6	7	7	1	2	2	3		2.20009e-07	1.94726e-08	536598	495827	316391	964703	395176	615479	965855	1.19453e+06	394283	530221	310605	718464	240850	238732	86871.3	509014	147935	281932	367866	434928	142500	344433	175008	163218	110660	0
847	M427T7	427.098	427.076	427.118	7.1035	7.06891	7.1434	27	1	3	2	6	1	0	0	0	4	4	2	4		5.03916e-05	2.21961e-06	241223	318497	224120	544377	246502	185871	212593	246936	245114	260628	164065	373301	79869.7	123710	115699	163509	82316.2	67386.4	65283.1	85174.4	111900	106093	82323	93800.6	94605	0
34	M428T13	428.188	428.153	428.213	12.9124	12.8915	12.932	94	6	8	8	8	8	8	8	8	8	8	8	8		1.85667e-11	1.85832e-11	215324	252084	197547	416803	178089	274007	190428	320109	225866	213986	134352	371484	27834.4	18596.7	26324.5	45893.4	36571.2	27245.8	48506.4	47466.7	43836.4	37133.3	22478.8	32626.5	38350	0
865	M428T6	428.134	428.108	428.144	6.24299	5.86819	6.29842	19	3	4	3	0	3	0	2	2	0	1	0	1		6.09338e-05	2.63172e-06	186167	163716	138942	177169	231133	106976	176158	333522	100884	127237	71974.4	187537	146804	55958.6	103560	13560.7	298129	24389.9	87130.4	390942	26175.3	79585.4	25694.7	47393.5	183506	0
373	M428T7	428.129	428.106	428.148	7.20387	7.0376	7.4405	17	0	1	1	3	2	0	2	4	0	2	2	0		9.54082e-08	9.51592e-09	93894.1	105097	83977.2	221790	114127	91638.6	158659	279112	99975.5	109105	73091.1	162020	24260.5	24968.9	27801.2	76466.3	51884.8	27859.4	59334.3	142044	28448.1	40316.6	22657.9	38707.9	45897	0
1174	M429T15	429.201	429.169	429.203	15.1229	15.0159	15.1654	8	1	1	0	0	4	0	0	1	0	0	0	1		0.00128343	4.08593e-05	178425	188658	112672	146546	210864	159059	135149	166197	143984	138196	96691.3	309561	65756.8	42915.3	32613.1	29244.8	72897.5	34625.2	33347.2	60023.2	35882.6	30423.3	34787.5	482972	239669	0
1482	M429T17	429.302	429.269	429.339	16.655	16.4944	16.7208	91	6	8	8	8	8	8	7	8	8	7	7	8		0.0751023	0.00189271	1316201	1.1868e+06	1.12217e+06	1.35813e+06	1.24108e+06	1.06589e+06	911211	1.52472e+06	959716	837238	785580	1.10907e+06	590329	569480	472747	492055	439393	302494	479248	285119	323551	378957	449783	442417	408670	0
431	M429T9	429.149	429.116	429.18	9.26603	9.17895	9.35871	21	2	1	0	4	2	0	0	0	6	2	2	2		2.54172e-07	2.19953e-08	240414	123076	71958.9	378575	164935	104035	100052	212366	476628	165485	99259.7	319436	202845	69317.4	21053.5	223285	105287	39604.2	15395.2	84631.2	452138	114458	54352.7	325454	226858	0
1504	M430T17	430.314	430.259	430.346	16.655	16.5065	16.7208	89	6	7	7	8	8	8	7	8	8	7	7	8		0.102629	0.00255066	430246	377779	355507	408314	407997	344694	282072	448627	315258	269866	228239	340284	192279	191452	178970	145812	149793	94616.3	143611	97508.7	87591.5	114133	127191	150494	118730	0
192	M430T6	430.137	430.112	430.161	6.08386	6.0105	6.15113	30	1	0	1	7	1	1	0	8	2	1	1	7		1.76603e-09	3.39057e-10	107636	94409.7	84100.8	285128	98451.2	104791	121554	392157	109273	98895.8	73845.9	314988	36595.8	12311.5	20232.8	63582.1	24133.8	27946	20641	141113	30184.9	12352.4	16920.2	106225	53775	0
458	M430T9	430.157	430.138	430.182	9.27047	9.16732	9.35871	11	1	0	0	2	1	0	0	0	4	1	1	1		3.65222e-07	2.97939e-08	83852.3	46893.2	27194.6	136593	62298	46057.1	54168.7	97692.1	162982	62628.1	39215.7	118985	66418.2	23558.4	9610.89	73304.4	34474.1	16887.9	7349.44	29608.3	141644	33352.8	19279.4	105070	67134	0
1484	M431T17	431.298	431.261	431.328	16.6396	16.5236	16.692	21	2	2	3	2	2	1	0	4	0	1	1	3		0.076735	0.00193215	104677	102731	96853.9	108882	99859.3	92014.1	82528.1	124303	82945.3	88022.7	78011.1	104042	36279.5	37614	27587.5	27664.1	26275.5	16639	28487.2	18124.2	16847.5	23028.7	33366.4	30642.7	20581	0
658	M431T7	431.1	431.047	431.133	7.03159	6.5712	7.0814	28	0	1	0	8	2	1	0	1	2	4	3	4		7.26467e-06	4.11996e-07	155736	159421	99305.3	347237	197459	166116	152181	239258	216940	232804	120710	322147	41147	30421.4	30242.4	108564	83533.1	52367.1	55342.6	57602.2	104900	130165	57251.9	171093	79120	0
924	M431T8	431.104	431.079	431.133	7.81691	7.74978	7.87315	41	2	3	2	6	2	3	4	2	5	5	3	4		0.000110527	4.45442e-06	212900	219511	149068	287315	219629	204337	225930	306189	216426	221239	115839	282510	59651	54396.9	54635.5	48728.7	72182.4	62383.9	66911.3	77851.7	66612.3	76678	60285.4	57608.7	38983	0
1582	M432T5	432.239	432.223	432.278	5.22532	5.15889	5.30555	14	1	0	0	0	2	0	1	4	0	1	2	3		0.642004	0.0152045	62200.9	31450.7	36309.8	41089.6	65030.1	37812.5	43759	76237.4	48863.6	47262.4	51182.2	72108.9	29803.9	21322.8	11911	25325	46825.4	14660.2	24793.3	73452.7	15477.5	25285.6	36845.4	48355.5	13365	0
399	M432T8	432.163	432.14	432.206	7.77116	7.71517	7.80431	17	0	3	1	1	0	0	0	0	1	4	2	5		1.48705e-07	1.38768e-08	82531.8	87565.3	64368.3	137494	86057.7	84266.4	97166.2	136741	83242.5	81420.4	53955.4	126824	18536.1	12619.3	12911.8	19146.9	24535.5	24243.7	16464.6	31586.5	19314.8	25773.1	16895.5	35828.7	12367	0
821	M433T7	433.013	432.973	433.042	6.54432	6.4817	6.59852	93	6	8	8	8	8	8	8	8	7	8	8	8		3.75452e-05	1.70893e-06	3.35921e+06	3.62133e+06	2.12396e+06	4.68618e+06	2.62205e+06	2.26224e+06	2.98031e+06	3.44339e+06	2.08771e+06	2.156e+06	1.27214e+06	3.57748e+06	1.5553e+06	1.2166e+06	886583	1.44859e+06	1.6101e+06	848825	685190	1.25724e+06	898604	956625	450601	1.29577e+06	721268	0
53	M433T8	433.014	432.999	433.1	8.39009	8.35434	8.80786	96	6	8	8	8	8	8	8	8	8	8	8	8		3.40185e-11	2.30249e-11	3.43313e+06	2.87032e+06	1.35911e+06	8.94469e+06	3256590	3.3377e+06	2.86143e+06	1.08661e+07	3.59474e+06	2.38497e+06	672362	7.91034e+06	1.12084e+06	1.06381e+06	650816	2.88211e+06	1.50914e+06	1.15331e+06	864436	3.22282e+06	1.00111e+06	916438	356068	1.9516e+06	1920673	0
323	M433T9	433.007	433	433.108	9.13461	9.08468	9.45388	14	0	0	0	4	0	0	0	3	0	0	0	7		3.81597e-08	4.40793e-09	521382	425650	236963	1.60651e+06	548368	506194	431763	1.86688e+06	499924	410391	132806	1.55198e+06	183459	141080	99777.9	892040	340517	216256	203326	640358	118847	178249	47409.7	777916	557766	0
169	M434T5	434.112	434.103	434.132	5.20479	4.7072	5.23501	8	0	0	0	4	1	0	0	2	0	0	0	1		9.14622e-10	2.00961e-10	40101.3	25697.7	27022.7	185695	55039.6	27401.5	38356.7	175011	41321.9	28773.6	21615.5	109023	9527.32	8637.07	8706.59	105411	52677.4	7380.38	6443.1	62236.3	12957.8	8849.36	7785.42	64679.7	32396	0
761	M434T7	434.031	433.998	434.085	6.53762	6.37825	6.59852	91	6	8	8	8	8	8	8	7	7	8	7	8		2.28726e-05	1.11679e-06	698485	752064	454823	1.02784e+06	565118	504875	633276	860680	466826	488389	283870	760867	305979	233535	172435	295805	331489	178756	141130	358350	181427	213831	108061	289666	156950	0
47	M434T8	434.031	433.999	434.062	8.38925	8.35434	8.42933	93	6	8	8	8	8	8	8	8	8	8	7	8		2.83071e-11	2.1669e-11	940514	798807	377755	2.36474e+06	939929	920339	798194	2.93476e+06	995825	662515	195129	2.12508e+06	299112	278156	160712	778326	398081	296793	233718	821765	281611	229723	97284.8	528939	483923	0
180	M434T9	434.019	433.95	434.034	9.12702	9.08468	9.14974	11	0	0	0	5	0	0	0	2	0	0	0	4		1.21751e-09	2.52296e-10	156014	134519	73645.7	453017	167781	158278	140260	513786	159618	129687	47249.4	467344	55354.5	44788	26494	219879	93282.2	59051.5	53617.5	156088	43372.8	53426.1	17004.4	151106	140013	0
1472	M435T5	435.054	435.024	435.083	5.25425	5.15912	5.35414	57	5	7	5	5	5	2	5	4	4	4	5	6		0.0618586	0.00157023	434443	396637	303581	383350	434739	257216	409535	486240	268275	291659	215435	478965	206493	131139	189232	105361	440455	152248	235441	270990	106290	134236	107164	214129	100754	0
851	M435T7	435.013	434.95	435.117	6.51824	6.04502	6.58647	84	5	6	7	8	7	8	8	5	7	7	8	6		5.21445e-05	2.28926e-06	455209	463216	311763	676325	397891	326495	453484	522198	295727	313708	187643	445907	167874	142601	115871	179568	199228	124582	87256.1	211599	113696	138445	64153.2	234429	92506	0
159	M435T8	435.052	435.022	435.134	8.36453	8.03627	8.41693	69	4	4	6	8	5	7	5	8	7	4	3	8		7.56102e-10	1.75714e-10	332699	278775	204714	750027	332749	292472	272452	795060	293260	242550	146083	690423	126992	117486	41171.5	143293	105556	82216.4	63909	126746	97366.1	64522	52469.5	159640	106986	0
1179	M436T5	436.074	435.959	436.102	5.26721	5.1879	5.3287	20	2	4	2	0	2	1	2	1	0	2	2	2		0.00136501	4.32468e-05	112768	97878	81316.7	114448	109491	72867.9	108008	132935	81471.5	78231	57143.6	122408	42550.2	24476.6	37808.2	20264.6	85182.9	30480	48208.5	50615.6	23162	27784.8	20557	43737.5	48769	0
463	M436T7	436.032	436.013	436.133	6.51374	6.08668	6.55909	23	2	3	0	4	1	2	4	2	0	3	0	2		4.17659e-07	3.36853e-08	104021	99289.5	76636.1	138519	91344.2	88139.2	103196	132974	85177	71736.8	57663.2	130722	35769.7	31342	18687	25694.5	39560.2	17574.4	24007.1	36837.6	21892.5	13931.6	16418.9	16752	16787	0
139	M436T8_1	436.048	436.035	436.213	8.40037	8.36869	8.66198	12	0	0	0	4	0	0	0	4	0	0	0	4		4.65559e-10	1.24508e-10	78252.8	74453.1	58137	136421	71645.5	79816.1	78925	160462	74550.9	62717.1	39983.6	124133	21655.5	20247	14697.1	26519.3	16135	9573.12	10151	36933.4	13474	13922.1	12854.5	42737	18507	0
181	M436T8_2	436.149	436.139	436.155	7.56322	7.49214	7.66446	6	0	0	0	1	0	0	0	5	0	0	0	0		1.23358e-09	2.54919e-10	76169	75281.1	67083.3	167490	64353.7	68121.5	73774.7	283568	68151.9	63012	49714.3	146733	18537.7	9349.93	12219.9	45790.8	17230.8	11616.7	7615.89	93357.3	12331.9	7950.55	12198.1	35735.7	40960	0
44	M437T11	437.123	437.103	437.15	11.1564	11.0184	11.3291	11	0	0	0	0	2	4	2	3	0	0	0	0		2.55026e-11	2.08643e-11	77010	96066.7	79743.9	128965	93918.2	193499	227771	320263	69143.4	94179	65819.9	137098	10088	14934.6	10857.1	16357.5	30532.8	90357.3	71242.5	81190.6	12555.9	44993.5	11864.8	25693.2	29513	0
450	M437T7	437.01	436.998	437.054	7.04793	6.94082	7.09004	86	5	7	8	6	7	8	8	8	7	8	7	7		3.34709e-07	2.77239e-08	678366	882680	462177	723330	719267	3.41112e+06	4.01471e+06	4.06687e+06	660764	1.31557e+06	254249	865148	509990	494507	224454	453713	511221	2.0046e+06	1.69221e+06	1.30136e+06	497493	1.28068e+06	228612	721763	1028436	0
301	M437T8	437.055	437.042	437.148	8.35568	8.32175	8.36145	9	0	1	1	2	1	0	0	0	0	0	0	4		2.14326e-08	2.65957e-09	154228	142674	129994	285641	134735	170204	169266	280648	145375	144693	97137.9	286082	50965.6	62612.1	67325	57643	22654.8	42675.2	27463.9	81551.1	38977.6	38690	27832.5	90921.3	28510	0
419	M438T7	438.054	438.023	438.091	7.04813	7.00492	7.09148	77	5	7	7	5	7	8	8	8	6	7	4	5		2.19479e-07	1.94332e-08	162113	205126	116814	185162	176444	728796	850222	895116	154260	287611	64319.5	218024	105628	102271	44799.8	101467	115988	413343	363859	247667	112011	260322	51350.5	145490	217155	0
62	M439T10	439.066	439.05	439.108	9.98085	9.57908	10.1067	15	0	1	0	1	0	1	6	5	0	0	0	1		4.58227e-11	2.69555e-11	97483.5	132650	77854.5	232588	100513	242673	387926	488787	108627	118554	63422.2	220202	40002.4	71801.9	16688	99810	35854.9	98157.6	122003	120784	27240.4	39411.5	17207.5	48655.4	47597	0
161	M439T11	439.05	439.031	439.071	10.9445	10.6528	11.5506	37	1	3	4	8	0	3	6	4	0	1	1	5		7.60264e-10	1.76364e-10	94181.6	217010	117365	231859	99101.6	302823	308498	416531	61199.3	110854	83019.3	235003	43989.4	67418.9	31173.3	38565.5	48420.9	157757	180991	181506	19027	52225.7	23045.7	54225.9	81738	0
754	M439T5	439.047	439.023	439.085	5.16505	5.07077	5.23351	35	3	1	3	6	2	0	0	0	6	3	6	5		2.13178e-05	1.05002e-06	236927	180291	168678	351665	180558	193293	191529	212977	237063	191572	149982	284276	83063.9	38391.7	46264	88495.5	21856.5	29676.2	34706.4	44913.6	58766.1	17868.8	37109.5	83104.9	37472	0
320	M439T7	439.024	438.999	439.094	7.03024	7.00016	7.09446	52	1	5	1	3	3	7	8	8	4	5	2	5		3.49964e-08	4.08732e-09	209696	201882	176489	292348	207973	509199	597492	658975	174945	268513	97773.9	292753	73723.6	77090.5	31578.9	71047.6	89215.1	257052	202327	141960	63819	173877	26943.3	137886	126653	0
599	M439T8	439.126	439.099	439.202	8.05542	7.9958	8.58913	96	6	8	8	8	8	8	8	8	8	8	8	8		3.50606e-06	2.18552e-07	814107	930904	1.0386e+06	1.61875e+06	790484	964933	1.17814e+06	1.33463e+06	715909	860968	757006	1.41327e+06	288330	268370	109032	504869	310806	237047	276194	379234	197305	209464	257569	334025	323092	0
1537	M440T7	440.223	440.037	440.257	6.98908	6.74349	7.08645	43	3	2	3	3	1	6	8	5	3	3	2	4		0.195789	0.00476156	62055.1	46512.7	52366.1	112073	85843.5	114380	111863	87780	49863.8	90160.4	84614.8	131847	40880.7	42829.5	29874	80231.4	87984.9	64117.7	57274.1	67018.6	38727.2	71165.2	103343	110020	31771	0
426	M440T8	440.149	440.112	440.176	8.06212	8.00811	8.09631	93	6	8	8	8	7	8	8	8	8	8	8	8		2.36145e-07	2.06724e-08	234146	259767	283753	439154	220440	275638	350145	418563	202706	237202	205122	386027	69260.3	79782.8	28119.7	142166	86408.5	54600.5	78257.9	100520	44764	49244.2	62371.7	91949.2	85190	0
1061	M441T20	440.947	440.935	440.95	19.7371	19.42	19.7758	15	0	5	1	2	0	1	0	3	0	1	0	2		0.000389298	1.36593e-05	89481.7	137631	45920.7	39382.1	72795.5	106141	127468	70593.8	98642.9	106507	19615.4	44897.7	35279.9	16323.3	53996.5	73238	39338.1	34189.5	6392.85	98208	31043.4	21969	27506.3	83334.8	20506	0
1114	M441T5	441.048	441.007	441.062	5.48827	5.41327	5.59071	94	6	8	8	8	8	8	8	8	8	8	8	8		0.000596551	1.99929e-05	2.24948e+06	2.40844e+06	1.37279e+06	2.99106e+06	2123148	1.48504e+06	2.30125e+06	2.55799e+06	1.63633e+06	1.76446e+06	848851	2545758	1.25293e+06	1.034e+06	565735	916942	1.06916e+06	758437	810940	1.33669e+06	740310	958822	345799	1.13372e+06	647326	0
777	M441T8	441.128	441.105	441.145	7.88912	7.83876	7.90712	10	0	2	5	0	0	0	0	1	0	0	0	2		2.66398e-05	1.27383e-06	228779	231410	296272	302405	195149	186775	221962	342181	163002	167344	131992	304573	81692.5	68633.5	141660	104041	73808.6	36238.7	45982.7	129205	39076.2	49705.6	49598.2	114022	45056	0
1397	M441T9	441.173	441.141	441.212	8.66578	8.39932	8.98614	44	3	3	4	5	5	3	3	4	3	4	3	4		0.02015	0.000539312	281845	259243	268281	780484	276287	276387	238841	362821	249045	256601	180885	539102	189358	180959	196425	566935	112980	155454	74121.7	131376	120291	113486	85327.6	323687	121260	0
1097	M442T5	442.055	442.042	442.114	5.48261	5.00725	5.57879	98	6	8	8	8	8	8	8	8	8	8	8	8		0.000505055	1.71808e-05	619178	541544	353324	767569	491946	348364	527178	605342	381337	403748	203313	557663	345609	218176	159195	326133	242254	163367	184083	301152	148320	205622	74749.8	215876	139529	0
122	M442T7_1	442.105	442.08	442.259	6.5715	6.48537	7.13234	81	5	5	6	8	5	6	5	8	7	5	3	8		2.65974e-10	8.15576e-11	176386	130996	114933	716563	141185	166326	165511	1.23745e+06	145604	128500	81412.4	557387	39407.2	41973.1	31719.1	125016	39403.7	59231.4	44559	506080	30759	39451.1	23258.4	253563	265580	0
1446	M442T7_2	442.302	442.261	442.344	7.05711	7.02741	7.09968	22	1	1	1	1	4	1	2	0	2	3	4	2		0.0431674	0.0011164	68627.8	68804.6	64403.3	175373	95624.8	70165	73644.7	33786.9	83293.6	113930	110555	228791	38671.4	34473.1	24996.5	105829	74640.3	45690.6	71728.5	29552.3	39506	84452.7	106050	228253	49763	0
1038	M442T9	442.178	442.153	442.306	8.65889	8.40529	8.69098	13	0	0	0	0	2	1	0	2	1	1	2	4		0.000327423	1.17246e-05	76686.6	80513.5	75500.8	163319	89711.5	93707.7	88430.4	158312	80573.2	80033.8	59585	162082	24948.5	25405.4	22441	57355	32538	44652.7	20455.1	113341	27145.3	26796	20118.8	84867.1	30843	0
782	M443T20	443.024	442.944	443.075	19.7881	19.4649	19.9343	39	2	6	1	2	5	6	0	2	7	6	0	2		2.77668e-05	1.31956e-06	158288	170536	18657.1	77499.4	171554	147670	0	74984.7	179084	137206	0	52662.8	55761.8	106678	52770.2	149571	62244.4	97173.9	0	140929	61922.6	91561.4	0	109791	33638	0
358	M443T6	443.19	443.029	443.234	5.80073	5.44308	5.91408	101	6	8	8	8	8	8	8	8	8	8	8	8		7.39626e-08	7.69741e-09	593313	520754	445858	1.05375e+06	530673	442560	456508	517795	805987	662891	494900	950679	84661.4	52762.1	88187.7	213338	200224	105160	65117.5	218300	238108	170901	124563	156660	202932	0
84	M443T7	443.104	443.095	443.12	6.55383	6.54203	6.58574	5	0	0	0	0	0	0	0	5	0	0	0	0		1.04839e-10	4.48395e-11	121971	114451	102351	289517	109144	116145	143182	415197	107500	104618	76663.3	245598	13828.8	15682.6	16810.7	17475	30393.7	11349.3	18895.9	101048	18033.6	30214.4	20932.3	45125.8	62353	0
182	M444T20	443.972	443.929	443.999	19.7755	19.469	19.903	14	0	6	0	0	1	3	0	2	0	2	0	0		1.26477e-09	2.59971e-10	54080.2	66796.2	0	0	51784.3	58040.7	0	27217.4	55643.5	33046.5	0	0	14081.6	9888.99	0	0	15606.1	13537	0	50899	14206	35392.4	0	0	9149	0
983	M444T6	444.218	444.05	444.259	5.79492	5.4653	6.08155	85	6	8	6	8	6	8	4	7	8	8	8	8		0.000180872	6.87896e-06	190857	139810	123249	325419	195275	163963	193777	186005	221217	191432	147039	298372	64943	25389.3	40020.3	109722	115562	102300	199613	172913	73291.6	68419.7	47652.8	74173.3	53075	0
1477	M444T8_1	444.168	444.128	444.251	8.40762	8.34656	8.43166	25	1	1	4	2	1	1	3	3	2	4	3	0		0.0664332	0.00168214	231721	271364	201390	283915	214487	204679	221723	233515	224637	216298	123477	269022	75589.5	88694.2	135302	110776	128377	69234	62458.9	125901	83731.3	78888.6	45876.9	108201	96386	0
1098	M444T8_2	444.399	444.268	444.464	8.38003	8.34532	8.44172	67	5	7	4	6	7	7	5	5	6	4	4	7		0.000506218	1.7217e-05	403671	413896	228590	563034	372064	328640	426179	584383	250366	314341	90300.1	647806	225127	212423	154450	260473	273208	126893	336721	391272	70670.7	177490	98283.6	413524	149985	0
1564	M445T16	445.294	445.28	445.342	16.0406	15.973	16.0834	23	2	2	5	0	3	1	2	3	1	1	2	1		0.322618	0.00771678	195509	166534	163390	128900	155201	142251	171446	197712	143624	138786	128062	164307	45162.2	65894.2	51800.5	76642.6	81049.9	20847.1	76897	53638.4	53076.3	59037.3	67517.9	69755.6	34344	0
525	M445T7	445.062	444.987	445.092	7.48085	7.4148	7.50574	32	2	3	1	4	3	3	5	3	0	2	2	4		1.26422e-06	8.98065e-08	162667	189354	114933	272078	188468	187296	221802	259402	139603	157107	95044.6	263236	62206.5	48707.7	29765	62047.3	91863	47408.3	87680.4	71238.2	43673.3	66830.4	29911.9	86612.7	45124	0
953	M446T16	446.331	446.287	446.353	16.042	15.9986	16.096	14	2	1	4	0	3	1	0	0	1	0	2	0		0.000137761	5.38849e-06	69586.7	48557.5	51362.8	15756	57349	49172.9	54252.7	57538.1	45987.1	29495.8	26814.3	24454	12275.8	23707.3	22684.8	6880.77	27387.9	9343.41	29408.5	15796.2	22563.9	21032.7	19030.8	17791.7	11315	0
189	M446T8_1	446.093	446.06	446.123	7.51771	7.14927	7.55881	58	2	5	3	7	5	6	5	6	1	7	4	7		1.56908e-09	3.09261e-10	93782.7	110264	83263.9	323145	107944	130796	130473	404770	94367.6	117418	70760.9	234467	30677.5	21521.3	28229.2	107621	48786.6	34297.5	23101	172981	26981.9	41528.1	23283.4	62072.5	91182	0
326	M446T8_2	446.102	446.095	446.129	8.12009	8.06359	8.14183	10	0	1	1	3	0	1	0	4	0	0	0	0		4.26209e-08	4.85094e-09	54114.1	51180.1	42310.5	196331	40829.9	68492.5	56557.1	229392	47864.2	47132	26877.8	97536.7	23378	27144.7	20548.3	141160	17703.9	33190.9	16018.1	157742	18802.7	14520.6	6728.83	18561.3	82646	0
471	M447T7	447.05	447.036	447.08	6.54966	6.48537	6.6087	55	3	2	4	5	4	7	5	6	5	4	4	6		5.36296e-07	4.2418e-08	211962	163524	173101	370850	164860	276841	243994	308483	198877	196340	148915	354971	75552	35893.5	53249	100101	46110.6	95231.2	63144.7	100513	56024.8	26233.9	38227	144728	52931	0
796	M447T8	447.198	447.035	447.245	8.27293	7.91313	8.32565	16	0	1	0	5	1	3	0	1	0	2	1	2		3.04709e-05	1.42701e-06	125519	118579	110171	208121	107935	142992	138173	183047	112549	125072	89490.6	210559	17219.3	20817.5	23827.6	108751	18951.5	21957.5	26470.4	54933.5	20779.4	46194.1	28044.1	46966.3	21745	0
547	M449T7	449.062	449.03	449.107	6.57093	6.5069	6.67341	93	5	8	8	8	8	8	8	8	8	8	8	8		1.68715e-06	1.14962e-07	501992	757467	640082	1.58281e+06	702668	950178	918651	918105	1.09924e+06	1.24506e+06	978144	1.58896e+06	109057	243873	259119	399362	193151	390916	307915	228237	385152	393560	431180	397958	216729	0
917	M449T8	449.052	449.014	449.092	7.55275	7.47935	7.60887	94	6	8	8	8	8	8	8	8	8	8	8	8		0.000106639	4.31991e-06	857499	1.27157e+06	895486	2.62234e+06	1.03943e+06	1.40974e+06	1.28564e+06	1.59405e+06	1.74679e+06	1.88505e+06	1.0974e+06	2.2716e+06	282598	596036	361513	1.11595e+06	378238	667564	475119	638955	938696	875146	807022	832935	437464	0
446	M449T9	449.2	449.198	449.211	9.352	9.30687	9.38481	7	3	0	0	0	2	0	0	0	2	0	0	0		3.14584e-07	2.63246e-08	284877	108260	76090.9	16268.6	135762	53142.5	42486.4	70647	124265	42308.8	37703.2	20136	175820	52550.6	38460	16268.9	105288	39278.4	19066.7	43705.9	56372.8	31092.6	31991.4	28270	46559	0
541	M450T7	450.08	450.056	450.125	6.56433	6.49738	6.67341	84	3	6	7	8	8	7	8	5	8	8	8	8		1.52322e-06	1.05234e-07	139808	199701	171980	417481	190282	250396	256737	273768	292983	324206	251903	410724	30405.6	59781	64894	99715.1	48341	101945	78523.1	62070.2	94567.2	96219.9	110140	109061	58823	0
766	M450T8	450.063	450.04	450.111	7.55775	7.491	7.60887	91	5	8	8	8	8	8	8	8	7	8	7	8		2.33757e-05	1.13814e-06	237643	335458	236463	686968	276693	373691	348510	456099	452377	483116	280277	588088	74125.8	142660	85358.2	259558	97683.1	170333	113954	166937	229011	206070	184412	195054	100593	0
451	M451T12	451.207	451.2	451.227	12.1082	11.9865	12.2012	15	1	0	0	6	0	0	0	0	5	0	0	3		3.3716e-07	2.78923e-08	195560	87048.2	124076	187684	124080	72176.3	113625	115519	239056	74293.9	114914	175352	70701.5	24775.1	35429.8	61062.2	51426.7	21983.1	43464	46007.8	70071.2	17706.5	38607.6	69373.5	19878	0
77	M451T19	450.966	450.942	450.997	19.4482	19.4075	19.7332	16	0	1	0	5	0	0	0	7	1	0	0	2		9.12188e-11	4.1637e-11	49489.4	71223.3	38247.3	212674	65537.3	48148.6	61652.7	190981	59576.2	56333.7	21637.1	166521	21187.3	19536	10278.3	35059.4	27984.2	18506.2	9578.89	12121.2	26661.5	11857.3	9372.15	31996.8	27315	0
1435	M451T6	451.084	451.049	451.103	6.09206	6.04942	6.15308	59	4	5	4	5	5	4	5	5	4	5	7	6		0.0402603	0.00104551	511909	542000	369863	648644	462878	540189	487401	667814	576439	476395	348752	857490	248972	201061	212645	247869	300824	360616	232012	399442	296847	148247	127761	494993	208283	0
795	M451T7	451.097	451.059	451.107	6.77376	6.73903	6.80377	33	4	4	3	4	3	2	0	3	2	3	0	5		3.00913e-05	1.41212e-06	592068	580526	433661	719394	455065	519944	346126	592752	489517	510988	262535	828229	128559	200734	106521	264892	206097	139155	51380.7	230238	132011	134972	83978.5	388317	116423	0
1260	M451T9	451.101	451.067	451.12	8.81693	8.19689	8.8706	77	6	5	7	6	6	8	6	3	8	8	7	5		0.00355104	0.000105431	2.71162e+06	2.2594e+06	1.88417e+06	2.81392e+06	2.27335e+06	2.68503e+06	2.03535e+06	2.02797e+06	3.2025e+06	2724864	1.80328e+06	3.02894e+06	499147	793878	603477	722427	1.24191e+06	559320	454457	707148	711747	540615	709533	1.00555e+06	171967	0
999	M452T8	452.118	452.085	452.234	8.39747	8.35389	8.81701	92	6	8	8	7	7	8	8	8	8	8	8	8		0.00021603	8.08119e-06	939456	674889	511380	718527	745871	929973	549888	543560	1.15043e+06	867841	562712	758701	295866	310815	254048	265953	289095	254076	235005	98497.2	160007	277717	240198	363423	87750	0
445	M452T9	452.132	452.088	452.252	9.08326	8.85416	9.23648	15	0	1	0	3	4	1	0	0	0	2	1	3		3.14549e-07	2.63222e-08	255730	255180	228707	425196	328421	295634	208656	267478	296305	309383	198458	367795	30927.3	18781	35223.2	112352	339595	45432.1	25931.9	44218	40686.7	45408.6	50232.5	106740	236473	0
237	M453T19	452.959	452.94	452.979	19.4524	19.4374	19.4716	19	0	0	0	7	0	0	0	7	0	0	0	5		4.16954e-09	6.58149e-10	26416.5	42811.4	26014.8	150019	46825.3	42339	36839.7	122596	30402.1	37965.4	15767	124813	9685.18	8012.83	4423.6	23871.3	18808.4	15236.4	13945.7	52055.3	12191.3	8073.14	7100.91	21442	16916	0
322	M454T14	454.234	454.208	454.258	13.8401	13.8189	13.8596	26	0	0	0	4	1	5	6	3	2	2	1	2		3.65229e-08	4.24205e-09	45639	39133	38192.6	78121.5	53549.3	110776	94024.7	122715	61974.7	51162.5	36964.6	63839.7	6292.22	7604.93	6842.29	20191.8	15745.4	69187	25451.1	71782.9	14736.6	15706.9	10684	32190.2	35465	0
1274	M455T5	455.045	455.012	455.083	5.16123	5.06346	5.28112	86	5	8	7	8	7	6	8	8	7	7	8	7		0.00454715	0.000133038	761067	665400	465108	1.03161e+06	506839	541845	688007	678837	555115	550521	369230	747198	383919	296307	348564	336711	228615	302174	170003	339734	212966	249226	172447	262191	142508	0
370	M455T8	455.015	454.992	455.07	8.39298	8.36712	8.42933	94	6	8	8	8	8	8	8	8	8	8	8	8		9.18135e-08	9.22174e-09	821488	900107	745988	1.69054e+06	882580	1.17439e+06	771681	1.25698e+06	921593	866406	489288	1.91328e+06	164966	326876	220050	529978	342388	352471	220305	224290	187033	214427	211154	490923	275887	0
292	M455T9	455.008	454.996	455.024	9.13308	9.09016	9.19325	8	0	0	0	1	0	1	0	0	1	1	0	4		1.74378e-08	2.22955e-09	266180	277959	235354	551069	242041	320753	203966	321126	273021	279014	180872	675128	42996.4	84900.8	60289.1	130786	47097	83657.7	41226.6	55529.9	55318.9	64871.3	51893	208616	126113	0
923	M456T3_1	456.246	456.187	456.383	3.36111	3.22001	3.47091	45	0	4	4	3	5	5	2	3	6	2	7	4		0.000110384	4.44949e-06	835666	507365	348346	758196	317075	299569	566845	516262	316388	515436	108053	722260	467548	289299	280328	524123	174349	100065	400188	191824	198081	407038	71547	328047	136395	0
899	M456T3_2	456.419	456.385	456.454	3.37046	3.20822	3.46021	32	3	3	4	3	3	0	4	4	1	4	0	3		8.75525e-05	3.63894e-06	719023	703141	279007	732370	347299	502754	515386	532494	446308	439125	82959	619581	323345	281330	201044	342330	243619	203159	281924	184533	179355	356354	78221	205955	152398	0
1157	M456T5	456.071	456.054	456.11	5.15768	5.08447	5.26888	62	5	6	3	6	6	4	8	3	6	6	4	5		0.00103459	3.34476e-05	203108	174785	127099	265954	148206	144914	189077	198622	157594	153832	104391	210238	86708.6	63695.5	74108.1	73995.7	52623.4	65484.9	37071	76918.2	49875.3	59079.6	41015.2	58642.2	26790	0
336	M456T8	456.037	456.005	456.076	8.39436	8.36179	8.42933	93	6	8	8	8	8	8	8	8	8	8	7	8		5.25693e-08	5.79346e-09	239222	252816	210695	468297	251454	328043	229081	357037	262737	244925	141823	514660	47875.7	88610.3	60669.6	136602	90186.2	88278.4	56027.6	60553.9	45969.6	59973.6	60325.2	123873	66948	0
1232	M457T7	457.147	457.05	457.2	6.97545	6.91064	7.51037	81	5	7	8	4	7	6	7	6	7	7	7	8		0.0027482	8.31345e-05	518949	665716	629721	1.10433e+06	686429	469079	559461	835726	576055	580344	406940	1.165e+06	246896	300436	230813	779355	263975	251090	114859	377237	245793	248917	152191	349637	203080	0
309	M457T8	457.145	457.108	457.156	8.03565	7.9835	8.06315	94	6	8	8	8	8	8	8	8	8	8	8	8		2.90113e-08	3.47421e-09	2.0353e+06	2.11431e+06	1.96635e+06	5.01998e+06	1.90507e+06	2.14587e+06	2.53215e+06	4.29518e+06	1.68592e+06	1.88568e+06	1.18827e+06	4.10657e+06	810699	705675	368883	1.70843e+06	834859	547550	607126	1.03075e+06	553494	540884	524766	1.18066e+06	936283	0
1057	M458T7	458.156	458.136	458.196	6.9798	6.934	7.05658	56	2	5	8	3	5	4	4	3	4	6	5	7		0.000373527	1.31736e-05	160189	191747	182363	316334	195319	162038	178101	255543	166676	167523	121019	321893	60938.5	70325.3	54099.9	180557	67659	42055	25239.2	95263.1	56802.2	63754.4	38104.7	78620.3	51515	0
300	M458T8	458.149	458.116	458.161	8.03694	7.9835	8.06263	94	6	8	8	8	8	8	8	8	8	8	8	8		2.13761e-08	2.65365e-09	539951	551545	516994	1.28375e+06	510371	560630	666462	1.11809e+06	450072	487640	307568	1.06716e+06	204700	176516	91538	424209	215088	129690	161961	269600	133194	129961	124666	312820	241303	0
238	M459T8	459.146	459.122	459.173	8.03685	8.00691	8.0705	34	1	2	1	7	2	3	2	6	1	1	1	7		4.52474e-09	7.05793e-10	190940	204622	183394	399465	188846	216593	239890	361017	176076	178981	122053	351886	54618.6	39965.5	25262.7	97982.3	56247.2	31486.3	41810.2	89467.5	36054.3	37240.7	39991.7	95380.5	51540	0
1404	M460T8	460.118	460.05	460.155	8.15348	8.10316	8.40418	71	6	6	6	7	6	4	4	5	7	8	6	6		0.0226001	0.000601964	223706	204513	163700	1.26843e+06	157771	216097	185093	1.07474e+06	263764	263035	153753	951855	65401.6	119093	98958.7	831160	83228.8	198281	162711	1.07593e+06	158630	127378	101451	755135	326038	0
245	M461T8	461.115	461.042	461.151	8.17932	8.13074	8.72759	38	1	3	5	8	1	1	2	6	2	0	2	7		5.44574e-09	8.24252e-10	137107	184803	171917	615809	117272	177401	191196	480515	154032	170468	122244	499749	50321.9	79560	45443.2	98697.2	37707.5	49372.5	26943.8	219181	35905	40594	23671.3	172792	90328	0
1486	M462T6	462.115	462.07	462.178	6.39995	6.33007	6.78293	59	3	5	5	6	3	4	5	6	5	6	5	6		0.0779348	0.00196108	132546	130735	129756	396368	160831	175583	256036	308436	94487.7	103602	81761.9	205188	111297	90069.9	111460	279722	221255	181877	371472	336473	48159.3	48328.2	50494.5	107018	135204	0
290	M462T8	462.144	462.134	462.179	8.17404	8.12987	8.19947	13	0	1	0	4	0	0	0	4	0	0	0	4		1.6273e-08	2.0992e-09	80264.1	82124.8	74582.1	176297	68105.8	74622.4	91242.2	177443	70997.7	67659.9	50513.9	159140	13206.7	25199.3	15507.2	59722	24949.4	15568.7	7686.37	54112.6	14834.1	12627	6681.03	56080.2	27564	0
681	M463T7_1	463.057	463.05	463.101	7.06176	6.99007	7.11852	92	6	8	8	8	7	8	8	8	8	8	8	7		1.0118e-05	5.52044e-07	1.3959e+06	1.53774e+06	1.25288e+06	2.39822e+06	1.34097e+06	2.32342e+06	2.0736e+06	1.75421e+06	1.81723e+06	1.87834e+06	1.40895e+06	2.11186e+06	227254	279128	253280	606539	450641	506728	408559	643002	488287	452640	396807	419567	239131	0
1135	M463T7_2	463.044	463	463.066	6.51705	5.93098	6.58296	70	6	7	4	7	5	4	7	7	5	5	4	7		0.000746367	2.45995e-05	858616	903360	552151	1.40733e+06	1.07013e+06	1.03771e+06	1.46936e+06	1.5151e+06	773368	807997	421298	1.70155e+06	451911	503288	328396	750859	733352	386861	1.07918e+06	663088	381157	634786	173697	1.19844e+06	371776	0
1207	M463T9	463.067	463.037	463.119	9.00008	8.93246	9.05174	68	5	5	7	6	5	5	4	7	6	4	7	7		0.0018378	5.69192e-05	525096	488284	459724	840061	433695	638175	595247	750959	528752	437982	471613	766381	207792	188917	158251	246879	221727	492326	263624	253439	182704	106153	193770	216197	234905	0
1128	M464T3	464.289	464.147	464.38	3.36613	3.27652	3.43626	65	5	5	6	4	4	7	6	7	6	7	2	6		0.000704001	2.32954e-05	364086	253573	169514	276164	231386	364271	211591	226543	259094	257226	51630.3	300688	131002	100307	93801.5	135861	115538	142075	107802	106611	120921	147433	35767.4	111116	33195	0
1347	M464T7_1	464.08	464.049	464.128	7.06274	7.00195	7.10019	81	6	6	8	3	8	8	8	4	8	8	8	6		0.00993129	0.000275581	377028	360851	287609	505846	333802	572615	492504	401170	444389	412601	332759	470824	69045.3	96551.7	88793.7	215413	135819	152411	147191	219185	138215	139499	124054	192633	69680	0
727	M464T7_2	464.057	464.047	464.067	6.52718	5.93098	6.56195	50	3	5	4	5	5	2	4	4	5	6	3	4		1.47884e-05	7.60266e-07	238825	262531	155158	490424	261741	271138	367219	402717	218263	228227	134132	500322	86129.8	116971	75956.9	231089	174909	92188.7	236343	148929	71512.2	129508	35351.6	369279	86224	0
476	M464T9	464.099	464.069	464.156	9.02551	8.94351	9.09735	83	5	6	7	8	7	7	5	7	8	8	7	8		5.97013e-07	4.67638e-08	198677	194429	169734	410399	165459	249077	211333	340945	212924	182734	155376	354127	72725.9	63680.7	52083.2	118069	50492.1	138063	76325.7	82381.9	53049.3	35015.2	58538.9	95918.4	64100	0
1280	M465T7	465.047	465.006	465.07	7.08562	7.01475	7.13556	94	6	8	8	8	8	8	8	8	8	8	8	8		0.00489401	0.000142516	1.27573e+06	1.82036e+06	1.4428e+06	4.17675e+06	1.91374e+06	2.35841e+06	2.08515e+06	2.7518e+06	2.65184e+06	3.27727e+06	1.96642e+06	4.28834e+06	333261	623198	405907	1.85795e+06	1.21866e+06	1.47372e+06	782912	1.37232e+06	2.08294e+06	2.50949e+06	1.93318e+06	3.45901e+06	841486	0
1475	M465T8	465.081	465.047	465.099	8.17626	8.13498	8.21309	60	6	6	6	6	4	3	4	4	5	6	5	5		0.06479	0.00164201	1.14775e+06	969074	859215	2.37633e+06	628363	979937	731317	1.12921e+06	1.24659e+06	1.20858e+06	893713	2.60393e+06	440574	669072	578936	1.43369e+06	462188	984390	704617	1.05239e+06	915670	725676	665784	2.14063e+06	534472	0
1268	M466T7	466.056	466.036	466.096	7.08676	7.01503	7.13907	88	6	8	8	7	8	7	8	8	7	8	6	7		0.00416164	0.000122398	330724	463343	367587	1.02285e+06	474220	593816	528565	708330	658561	790003	483008	1.04728e+06	86255.5	152341	100125	444167	287248	363853	188392	328031	501348	585016	461740	809200	216151	0
1428	M466T8	466.097	466.051	466.17	8.21107	8.13565	8.42465	75	6	6	6	6	6	7	4	6	8	7	7	6		0.0374152	0.000975561	348494	303535	273324	654361	221838	355074	256121	407007	361145	341840	270611	716355	91829.3	158730	178912	312742	92502.5	208362	151688	222695	196177	169810	141998	481236	123298	0
226	M466T9	466.168	466.125	466.227	9.16236	9.09952	9.46158	30	0	1	0	8	1	1	0	6	2	3	2	6		3.47765e-09	5.66157e-10	126603	124997	107982	573752	119464	153322	142438	496820	149677	141471	73690.8	442444	21286.9	36029.1	26177.2	243858	30813.5	33369.7	45506.9	242437	41645.5	62418.3	22421.5	224368	94705	0
824	M467T12	467.241	467.232	467.244	12.0564	12.0051	12.1792	7	0	0	0	3	0	0	0	0	0	0	0	4		3.87551e-05	1.75733e-06	60433.5	69890.6	59959.4	123972	72277	108568	113267	124339	102678	71144.9	68521	106198	12219.6	26361	16912.6	59470.4	31156.3	29366.8	19654.8	31637.5	43221.8	33614.9	26908.3	32694.5	40638	0
425	M467T14	467.322	467.294	467.335	14.0774	14.0549	14.1031	19	5	3	4	0	2	1	1	0	1	1	1	0		2.27637e-07	2.00373e-08	236037	203928	196520	120752	170268	201834	254518	198638	172263	140644	118306	115300	41434.3	81293.3	53841.6	29640.6	55134.5	27354.1	57301.2	47806.4	20622.6	45807.5	33771.3	31607.7	28468	0
481	M467T3	467.13	467.103	467.155	3.36875	3.32636	3.42787	73	5	8	6	7	6	7	3	5	8	7	3	8		6.41819e-07	4.99174e-08	377588	285959	208528	400071	261798	342510	249099	360482	311351	298653	124691	413028	67455.4	51418.2	65697.3	119229	89790.1	92433.1	67010.2	72469	72565.6	112481	42623.3	60363.8	30783	0
534	M467T7	467.044	467.011	467.073	7.1016	6.96018	7.18286	39	0	3	2	4	4	5	5	5	2	3	2	4		1.39333e-06	9.74754e-08	216632	264650	187257	485693	228545	327175	425389	591384	269358	305671	177015	432325	64616	144117	47575.2	193952	75290.7	141184	104222	165630	107779	144225	118514	178185	103362	0
1434	M467T8_1	467.058	467.028	467.091	8.15039	8.08982	8.2239	38	3	4	3	4	2	3	3	3	5	3	2	3		0.0401757	0.00104344	388531	376338	197230	508315	220038	333343	312928	456534	274847	270916	138493	371951	282144	286855	103841	318763	146470	256061	192112	288378	149054	125145	55381.8	157857	146411	0
1427	M467T8_2	467.044	467.013	467.089	7.58366	7.53616	7.61697	23	0	3	1	3	2	1	3	3	1	4	1	1		0.0367423	0.000958935	291220	292607	195663	485335	267016	236667	361946	583125	178071	298858	111932	342199	161433	204353	123586	331247	240899	214514	267370	478419	123806	252201	79925.7	216240	182823	0
386	M468T14	468.33	468.307	468.339	14.0651	14.0326	14.0903	9	3	1	1	0	2	0	0	0	1	1	0	0		1.16342e-07	1.12306e-08	116860	102352	93506.5	76970.5	92904.3	104753	113664	110056	93303.3	80079.2	59913.4	73539	16453.2	22371.9	19173.9	10436.6	23849.4	9631.72	16766.4	12324.2	8303.12	17844.4	14920.5	12369.3	10215	0
178	M468T6	468.05	468.019	468.082	6.13004	5.70565	6.16271	14	0	0	0	3	0	0	1	5	1	1	0	3		1.19883e-09	2.49228e-10	61095.3	56478.6	46022.2	165934	51303.1	54293.4	68936.3	211164	49528.4	44391.9	34801.8	99865.7	13813.6	16736.8	13752	97464.1	9873.62	11901	11385.7	81447.1	11512.1	7433.63	11022.9	38864.7	37533	0
957	M468T8	468.055	468.042	468.142	7.57875	6.70323	7.62736	24	0	2	1	2	2	2	2	4	0	4	2	2		0.000140537	5.48473e-06	86616	100715	59869.2	173727	82143.1	66360.6	108757	221041	55905.5	81158.3	44882.8	96801.6	35703.4	44549	23068.5	74128.9	64264.7	41520.7	68711.9	109122	32040.3	64635.1	25103.7	31769.3	41997	0
466	M469T12	469.209	469.199	469.248	12.2396	12.0965	12.344	54	0	4	6	7	3	2	2	1	7	7	8	7		4.44552e-07	3.56879e-08	135381	193906	222373	410089	179195	144389	132249	135814	301964	422173	480031	669329	39413.7	109098	100028	121753	122670	88757.9	54956.7	48218.1	111553	277147	256962	402980	237835	0
1450	M469T17	469.304	469.277	469.336	16.6635	16.5054	16.7336	93	6	8	8	8	8	8	8	8	8	8	7	8		0.0458609	0.0011816	715426	942406	902869	826522	784324	665053	446564	563869	596277	683659	690996	702493	228831	440379	389279	175910	257111	208281	229360	202582	147939	255564	377564	249718	161849	0
1369	M469T9	469.189	469.136	469.205	9.38229	9.00448	9.61858	35	1	4	3	4	4	2	2	4	3	4	1	3		0.0133241	0.000363951	215915	206197	206921	527872	218469	207146	223315	290069	174815	226073	129796	341117	128337	94857.6	105539	310245	143914	142903	108964	170910	83735.8	126972	70431.4	190851	115558	0
519	M470T12	470.227	470.203	470.254	12.2385	12.1165	12.344	39	0	1	4	6	1	0	0	0	6	7	8	6		1.18107e-06	8.48294e-08	49892.7	64987.9	72241.9	124520	64733.8	55172.9	48667.9	52328.7	95675.4	125872	141656	192193	11199.4	35276.7	25460.8	36342	26274.8	25634.8	15361.8	5595.75	30338.1	75325.1	72270.5	111418	63272	0
1452	M470T17	470.316	470.277	470.352	16.6638	16.5054	16.7336	92	6	8	8	8	8	8	7	8	8	8	7	8		0.0466798	0.00120133	236730	305101	292774	282153	254469	219224	146231	187279	196976	221772	226697	233720	68899.6	142625	126340	61577.6	80984.8	67951.1	72737.6	72044.2	49966.7	83325.7	121397	84210.4	52934	0
335	M471T11	471.201	471.188	471.217	10.6198	10.5206	11.2493	18	0	0	0	0	0	5	5	7	0	1	0	0		5.18882e-08	5.73085e-09	51755.3	40921	31782.3	35091.2	45271.9	220841	235945	229042	41070.7	42587.9	20646.1	45696.5	10951.5	16139.1	7123.58	23444.3	24018.7	198964	169454	123360	11854.7	51026.7	9645.08	22645.2	131994	0
99	M471T8	471.014	470.966	471.063	8.37912	8.33027	8.42559	81	5	8	3	8	7	8	8	8	8	7	3	8		1.57207e-10	5.8419e-11	297553	280541	142428	805444	344397	368920	412844	1.07625e+06	262970	197041	80802.3	715980	108054	122209	85901.7	258267	215616	140173	187559	256186	105268	90908.8	21563.6	219431	183086	0
1118	M471T9	471.145	471.098	471.167	9.14536	9.08756	9.22526	50	2	5	4	7	3	4	1	1	6	6	6	5		0.000621349	2.07597e-05	210775	274919	233642	731540	251023	273262	216118	324454	334721	337601	235169	707777	81569.5	105683	94191.8	360228	99665.2	126719	98799.9	86272.1	183582	207244	125685	447203	180381	0
1286	M472T6	472.146	472.129	472.167	5.61177	5.56215	5.67519	17	2	1	5	0	4	1	0	1	1	0	1	1		0.00504211	0.000146537	155270	109984	147996	117238	137382	102064	122328	172520	93275.3	83229.1	77762.4	130402	74511.7	47573.4	49856.5	31177.6	81744.6	44235.2	27751.1	93641.7	26619.7	15359.2	27145.3	52362.2	16002	0
221	M472T8	472.05	471.954	472.095	8.39223	8.34453	8.83325	61	5	5	2	7	5	7	6	8	6	2	0	8		2.86098e-09	4.84257e-10	81469.2	83825.6	71355.8	251002	114099	117774	122471	399965	77444.2	74514.4	34799.3	236322	42853	42480.6	40198.1	84874.9	51493.4	44945.9	75434.7	67028.5	38855.5	25446.5	13960	83057.6	90629	0
781	M472T9	472.159	472.145	472.2	9.15133	8.61917	9.19108	21	0	1	1	5	1	1	0	0	3	3	2	4		2.71455e-05	1.29442e-06	68659.7	83306.9	72759.4	221336	76848.5	88647.6	89270.3	117050	101255	97265.3	69953.1	200635	21159.3	25707	23566.6	80874	27829.9	38672.1	19100.4	19680.8	49220.6	53566.2	35584.3	108509	43580	0
767	M473T6	473.071	473.016	473.119	6.17987	6.09311	6.49714	72	5	6	7	8	7	7	7	8	3	4	3	7		2.34115e-05	1.13966e-06	485331	527696	430401	884265	326124	413233	576754	897186	279475	291576	245487	580961	214630	228031	214786	400130	152218	164857	137519	425173	161444	160176	129670	326282	152398	0
1448	M473T7	473.147	473.127	473.172	7.00193	6.93257	7.06677	46	1	3	3	3	5	4	5	2	5	4	5	6		0.0439029	0.00113425	276933	660309	355580	1.11258e+06	553832	487082	553851	594504	513089	641062	321518	919927	188525	871346	267587	1.1043e+06	425419	357581	378873	357191	332045	626669	230088	474239	344148	0
253	M473T8	473.033	473.019	473.05	8.38635	8.36321	8.42933	14	0	1	0	2	2	1	0	5	0	0	0	3		6.25277e-09	9.2242e-10	163009	153269	137011	276810	142024	187146	182616	232355	190851	169259	114148	257760	22807.3	23705.5	27924.4	53372.6	46762.5	42303	28525.2	59261.5	18639	20403.6	27449.7	37994.7	30951	0
876	M474T14	474.341	474.322	474.359	13.8734	13.7297	13.9268	13	0	1	1	1	5	2	0	0	2	1	0	0		7.18025e-05	3.05178e-06	24214.6	30892	41751.5	39330.7	63662.5	51124.7	29807.1	36924.3	39150.2	34411.2	20273.7	22964.1	5293.97	14968.5	59856.2	15764.4	27709.3	29449.2	12318.6	12062.9	12988.4	24658	6593.78	9997.24	20818	0
485	M474T6	474.096	474.07	474.151	6.18127	6.11668	6.21189	16	1	3	4	1	1	1	1	2	1	0	1	0		7.27416e-07	5.58232e-08	149931	158258	134273	247246	119265	134906	169709	258815	104973	103510	79648.7	199016	51167.6	58071.4	49452.3	67884.6	39133.4	32254.7	37246.7	110478	41949.8	34301.5	35501.8	63629	39095	0
1348	M474T7	474.156	474.148	474.202	6.99668	6.93257	7.05009	31	1	3	3	3	4	2	2	1	3	3	3	3		0.0102659	0.000284295	101852	188383	112738	321900	165720	149770	174761	208149	158872	180972	101839	268365	47422.8	205485	63947.5	257569	106748	88650.7	91222.8	97998.2	83015.8	150028	59745.6	118803	71824	0
773	M475T13_1	475.22	475.197	475.252	12.6539	12.6277	12.6676	94	6	8	8	8	8	8	8	8	8	8	8	8		2.60711e-05	1.25054e-06	503614	532795	490122	979446	457095	590752	547603	644658	491620	488193	419389	895059	150620	110841	95237.7	171973	171968	192588	175601	95308.1	125311	158927	130766	275356	189999	0
945	M475T13_2	475.257	475.246	475.301	13.4487	13.4089	13.473	18	0	0	2	0	1	0	1	0	4	3	7	0		0.000125409	4.95674e-06	98730	104767	139876	105292	101489	125871	139738	93572.7	142131	164187	207082	144144	19859.4	24750	45420	27215.1	32314	40080.5	36898.6	15174.7	44332	52646.5	71956.5	44136.6	51420	0
318	M475T9	475.146	475.136	475.158	8.80512	8.76682	8.82872	9	0	1	3	4	0	0	0	0	0	0	0	1		3.43047e-08	4.01802e-09	177526	186771	204889	366370	161640	167896	219372	315855	131960	148939	119925	288202	61393.6	80786.8	60446.6	140095	46172.6	28334.7	52807.6	90916.7	19828.1	51193.7	28827.2	72037.7	30739	0
735	M476T13	476.233	476.187	476.257	12.6541	12.6358	12.6683	94	6	8	8	8	8	8	8	8	8	8	8	8		1.56125e-05	7.94638e-07	180922	190302	173220	346872	161885	208390	190835	240161	179146	176524	153715	324690	49917.8	38717.4	36249.7	60737.8	66611.6	67216.9	59371.2	42572.6	45630.3	56326.5	40617.4	90550.9	71436	0
338	M476T7	476.148	476.139	476.172	7.2954	6.98767	7.32091	12	0	1	0	2	0	0	0	2	1	1	1	4		5.39951e-08	5.92367e-09	75530.1	72596	66447.2	257373	57876.5	63775.9	74452.4	178866	70659.9	69685.5	51530.9	194391	28222.3	25008.2	28376.3	163834	17001.4	19133.3	15536.7	76164.5	16158.6	32974.8	17977.4	105513	68672	0
140	M476T8	476.19	476.169	476.208	7.91942	7.90658	8.16932	6	0	0	0	2	0	0	0	4	0	0	0	0		4.83301e-10	1.27801e-10	67884.3	72683.8	70476.9	176965	68839	72046.8	78970.7	235548	60206.3	55013.6	40690	124905	13918.7	12297.6	10547.7	43038.9	20572.9	9794.92	13582.1	112646	11540.9	9882.23	11568.3	44368.4	36351	0
250	M478T11	478.267	478.241	478.303	11.0067	10.8154	11.6938	55	1	7	8	0	1	7	6	0	8	8	8	0		6.10034e-09	9.04261e-10	75907.8	201488	300981	37276.9	46518	306452	163606	58270.5	130445	373803	161480	62051.2	24307.5	117341	437168	11883.6	17529	348767	155068	11356.4	36628.7	505836	62354.1	27442.8	277653	0
610	M479T11	479.246	479.234	479.259	11.0636	10.8569	11.3535	16	0	2	2	0	0	3	2	0	0	4	3	0		4.15191e-06	2.53146e-07	55839.1	106477	135934	17609.9	42106.2	138497	101676	59125.8	62171.7	152843	75949.3	30887.6	8092.75	43837.1	152220	9619.76	11525.9	151929	60994.9	26319.3	19045.9	210835	33303.4	19729.5	104232	0
950	M479T6	479.055	479.038	479.085	5.71557	5.66077	5.79264	94	6	8	8	8	8	8	8	8	8	8	8	8		0.000134629	5.2794e-06	833764	855968	680849	1.6001e+06	866396	1239102	1.08647e+06	947565	1.01315e+06	1.06743e+06	749078	1.23339e+06	280937	251770	214548	409573	337465	365245	298802	341091	295340	226807	253209	290401	234144	0
230	M479T8	479.083	479.051	479.134	7.77118	7.69623	8.04236	94	6	8	8	8	8	8	8	8	8	8	8	8		3.59962e-09	5.81976e-10	1.53064e+06	1.791e+06	1.68735e+06	3.92851e+06	1.84459e+06	2.56987e+06	2.15159e+06	2.69833e+06	2.25463e+06	2.52365e+06	1.76428e+06	4.20848e+06	458341	361191	268449	842662	403405	418918	407337	549589	435930	486544	518955	1.12183e+06	453530	0
1102	M480T2	480.144	480.128	480.164	2.31315	2.19909	2.38545	16	0	1	0	4	1	0	0	1	3	3	1	2		0.000534793	1.81021e-05	127166	118384	71053.9	223051	97991	72505.5	75171.3	125515	138583	155315	75098.1	206832	36444.2	43420.6	32774.7	133003	105997	56297.5	46113.4	91429.2	66483.1	77558.5	31957.9	93783.4	23263	0
780	M480T6	480.059	480.048	480.098	5.71533	5.6694	5.79264	92	6	8	8	8	8	8	8	7	8	8	8	7		2.67161e-05	1.27694e-06	243415	243396	195472	450174	236328	333658	318867	278013	285962	295233	208031	347233	67942.9	62844	57793.7	88181.5	93287.3	92069.8	63297.4	98082.8	80351.8	60073.6	66191.8	65334.4	56031	0
193	M480T8	480.083	480.05	480.172	7.76569	7.68332	8.03739	94	6	8	8	8	8	8	8	8	8	8	8	8		1.78985e-09	3.42556e-10	345371	441859	451530	995231	445491	677691	554022	717582	580284	633574	462136	1.08733e+06	122915	98608.9	66530.7	225197	128260	107014	121423	145466	111286	129109	129105	277182	114130	0
1549	M481T8	481.055	481.037	481.132	8.14096	7.70602	8.19907	70	6	7	8	7	5	3	5	5	5	7	6	6		0.241723	0.00583659	1.54886e+06	1.61679e+06	1.25707e+06	3.24624e+06	926875	1.39428e+06	1.42578e+06	1.92389e+06	1.45951e+06	1.8335e+06	1.02645e+06	2.91504e+06	686588	1.30266e+06	1.481e+06	2.2145e+06	772857	1.63879e+06	1.47206e+06	1.91148e+06	1.25745e+06	1.3319e+06	1.04001e+06	2.25297e+06	550625	0
117	M482T14	482.274	482.238	482.292	13.6656	13.6526	13.6894	14	0	0	0	0	0	4	6	2	1	1	0	0		2.4435e-10	7.75014e-11	48995.1	46879.6	35961.2	75990.6	57557.6	106596	117050	124646	65259	52217.2	35689.1	67410.3	8369.78	7065.79	3588.5	10780.6	15813	53583.5	30154.7	47706	16672.9	22175.9	4958.37	13526.8	24320	0
302	M482T7	482.165	482.05	482.224	6.91625	6.39079	7.34696	41	1	1	1	8	0	2	4	7	5	3	1	7		2.17937e-08	2.69719e-09	109937	94107.9	85254.8	353067	88757.7	97021.9	155891	323413	92265	78902	73584.1	270812	27438.4	18827.7	21282	143268	18661.3	41531.5	88815.6	147518	28892.6	18998.7	18715.1	60747	47696	0
1540	M482T8	482.062	482.048	482.103	8.14894	8.09321	8.19907	60	6	6	6	6	4	3	4	4	5	6	5	5		0.203214	0.00493533	389319	400198	307461	789851	233018	332675	349983	483549	355972	444522	247887	713083	160143	307837	351862	528630	185961	393077	343561	460188	306109	316623	244004	526824	135287	0
844	M483T7	483.095	483.05	483.106	7.24531	6.71592	7.25748	8	0	0	1	0	0	2	1	0	0	0	0	4		4.77026e-05	2.11186e-06	213190	217994	196419	310701	187261	251652	257981	339733	182555	194485	131389	321359	39057.7	53093.3	62603.4	78491.8	76793.3	149743	109170	136660	37205.3	69291.8	43110.9	141146	59790	0
701	M483T8	483.119	483.067	483.15	8.42449	8.25067	8.85228	92	6	8	8	8	7	8	8	7	8	8	8	8		1.29565e-05	6.81528e-07	1.69353e+06	1.47155e+06	1.20711e+06	2.27035e+06	1.34781e+06	1.70778e+06	1.33904e+06	1.64349e+06	1.86379e+06	1.71194e+06	1.06801e+06	2.12637e+06	263042	318254	190394	489215	646870	286562	312189	586127	321712	356719	334885	520386	101602	0
606	M484T8	484.143	484.05	484.16	8.41846	8.17322	8.85373	81	4	7	6	7	7	8	5	6	8	8	7	8		3.85098e-06	2.37197e-07	469609	420943	359703	604358	378732	493870	405409	424851	522311	460819	292534	607346	68266.7	70375	67927.9	115234	178192	69913.8	40354.6	162635	82945.7	89044.8	79088.5	119621	29334	0
1285	M485T17	485.288	485.218	485.314	16.6644	16.4689	16.7288	87	5	8	8	8	8	8	7	8	7	6	7	7		0.00504094	0.000146505	382995	521692	320769	536908	482388	290069	288220	394659	261904	343739	247442	598941	196309	208713	104652	248676	200997	104972	133759	129481	76489.8	127382	111958	259436	90062	0
594	M485T9	485.082	485.002	485.124	8.99158	8.93673	9.08428	44	1	4	2	6	3	6	0	1	6	5	3	7		3.36798e-06	2.11095e-07	240647	254597	186098	423749	189831	241499	207174	288911	224660	224494	138294	407455	116721	119072	54182.1	162093	18858.7	75040.4	28525.1	46045.8	19465.4	37771.5	51786.8	129194	58898	0
1256	M486T12	486.289	486.253	486.296	12.0743	11.8862	12.1792	14	0	1	0	4	1	0	0	0	3	2	2	1		0.00349474	0.000103894	37033.4	37635.4	31599.5	86104	44939.7	46204.6	45870	56950.3	62509.8	43481.5	40673.1	68846.5	5331.62	20174.2	14773.5	46572.1	25693.1	14666.2	12801	20842.2	22679.6	23163.1	13789	24494.6	35969	0
1299	M486T17	486.287	486.234	486.34	16.6665	16.4811	16.7336	85	4	8	8	8	8	7	7	8	7	6	7	7		0.00586432	0.000168596	135028	182542	110710	178906	173337	104923	105963	137349	95199.6	120837	85444.9	192441	61461.7	72057.5	33821.9	70513.1	68384.3	34361.7	48251.1	47752.9	26535.7	46761.5	41039.4	79147.1	31482	0
298	M486T9	486.111	486.05	486.147	8.98881	8.90012	9.05174	12	1	1	1	2	0	1	0	1	0	0	0	5		2.12092e-08	2.63619e-09	70136.1	72035.4	52942.7	131476	50062.4	73879.9	62069.9	125776	61007.5	62217.6	40782.2	148001	34943.3	38757.7	13679	44567.2	6697.54	15140.7	10337.6	39459.5	11508.7	10584.6	13277.1	30436.2	18815	0
725	M487T7	487.108	487.041	487.138	7.00748	6.96131	7.49032	28	0	1	0	8	1	0	0	0	3	5	4	6		1.46516e-05	7.54508e-07	159298	176409	185929	565013	184749	179955	182474	216642	273329	315577	214995	464072	40691.2	39608.1	26262	83802.3	76509.4	38092.3	46475.4	53931.3	173643	170026	127149	220015	110830	0
172	M487T8	487.05	487.034	487.065	8.33063	8.26793	8.36014	15	0	0	0	0	0	4	5	4	0	1	0	1		9.47905e-10	2.06168e-10	96271.3	92928.8	86611.3	173938	83314.6	158213	344763	400715	90548.3	95343.1	70873.3	153216	22006	27428.3	24831.1	24039.2	33068.9	58447.9	212348	239327	14718.5	28194.9	23377.9	14960.5	90190	0
984	M487T9	487.149	487.115	487.209	9.2044	9.11148	9.4744	68	4	5	5	8	6	4	5	5	7	6	6	7		0.000181547	6.9018e-06	394615	507097	331017	1.19636e+06	471260	469013	453706	620930	454908	589542	338308	1.00428e+06	228994	205985	109004	501033	243153	236200	139943	196949	187030	373254	218737	470479	220514	0
145	M488T8	488.073	488.05	488.091	8.33124	8.31373	8.33964	5	0	0	0	0	0	0	4	1	0	0	0	0		5.31003e-10	1.36743e-10	32295.3	27304.1	32561.5	81648.3	29964.6	64049.1	112094	148209	31830.4	35783.2	28273.6	79102.9	8834.44	13149.5	8422.12	16842.2	8058.57	21914.6	60812.5	65729	9759.15	13022.1	8760.34	23369.5	22989	0
812	M488T9	488.169	488.146	488.218	9.20526	9.12344	9.4744	41	2	5	2	8	3	2	2	3	4	4	2	4		3.40745e-05	1.56839e-06	127593	148672	102072	351898	143741	142622	144791	203159	131437	169590	98455.9	281132	60883.2	54279.6	30665.5	129035	66396.8	65448	36883.9	55784	40089.9	103182	57259.4	130675	54392	0
364	M489T10	489.153	489.144	489.171	10.2339	10.078	10.3983	7	0	0	0	4	0	0	0	0	1	1	0	1		8.23234e-08	8.42485e-09	92217.4	131501	102634	301271	93218	124091	110649	159134	97092.2	120811	81256.3	211769	16017	43866.1	31696.6	83628.3	33735.4	28495.3	21681.2	22560.1	45726.8	39397.1	28814.4	139243	67307	0
1371	M489T11	489.205	489.16	489.243	11.2638	10.9006	11.764	25	0	1	2	2	1	2	1	4	3	2	2	5		0.0144138	0.000392401	86094.9	103179	93999.4	157810	101362	124138	123278	298093	129701	108842	72302.2	219345	36871.7	101104	68302.3	127868	103266	117794	65357.7	293257	96542.8	117763	47369.1	228997	170022	0
1214	M489T5	489.2	489.175	489.22	5.02149	4.97415	5.11684	11	3	0	1	0	2	0	2	0	2	0	1	0		0.00204476	6.29225e-05	81322.4	38821	54731.9	25285.8	76034.6	31718.6	87920.7	24451.1	57647.9	28541.3	39850.5	21367.4	38539.2	22113.5	33805	19930.1	69437.6	17261.2	78439.1	13896.6	29108.2	18664.3	19426.9	20460.7	23907	0
1381	M489T6	489.014	488.958	489.089	6.11225	6.03756	6.16358	86	6	8	8	8	8	8	8	8	6	6	6	6		0.017089	0.000461442	1.01267e+06	926296	711919	1.21499e+06	693264	848679	955836	1.28758e+06	514240	353684	350940	828886	688436	647988	715111	1.06406e+06	542834	616374	427527	840546	431875	142521	276564	541896	383075	0
1398	M490T6	490.039	489.99	490.091	6.12167	6.08716	6.76606	68	4	7	5	6	6	7	8	6	5	4	3	7		0.0203566	0.000544527	252743	245586	171782	291611	177284	208847	236055	334257	127523	115954	95176.5	238250	154250	147029	159255	233870	123290	140482	108620	204935	104271	48862.1	63619.1	146985	87620	0
951	M490T8	490.214	490.133	490.239	7.79611	7.74571	7.88034	37	3	6	5	4	5	2	0	7	2	0	1	2		0.000136871	5.35755e-06	79933.9	82401.5	73153.7	197083	76043.1	57816.4	67543.2	189175	59595.4	44436.9	41682.9	71136.4	24782.3	27098.7	12321	169544	39111.9	21836.5	21113.9	90912.3	24317.8	15523.3	12381.3	28679	27923	0
785	M491T11	491.237	491.213	491.255	11.41	11.1516	11.731	17	1	1	1	2	0	1	4	4	1	0	0	2		2.7979e-05	1.3281e-06	106087	132800	94341	124197	62557	111546	192598	300745	92279.5	66608.1	59240.5	138440	89819.9	163398	75065.9	93719.2	18325.5	40882.1	71031.3	169771	42857.9	33651.6	27769.4	111270	71200	0
1008	M491T6	491.012	490.967	491.05	6.1168	6.0745	6.74156	51	4	5	3	6	4	6	6	6	3	2	2	4		0.000238715	8.83798e-06	192382	178682	133794	214112	148885	149291	175966	225563	115992	92063.9	75341.2	176171	81016.8	74076.1	86082	118305	79735.4	86250.4	63067.7	118096	68123.8	19905.4	34313.3	69120.3	50862	0
557	M492T5	492.15	492.135	492.169	5.10862	5.03671	5.21972	10	0	0	0	0	0	0	1	0	0	3	5	1		1.8871e-06	1.26474e-07	61390.5	56450.8	65563.8	109024	65726.8	58301.1	96846	78465	92293.9	91873.1	83677.4	124312	4773.02	7437.81	14178.4	27405.6	29521.3	16186.5	34708.7	26786.3	17854.3	34450.4	30710.3	23498.6	13978	0
204	M492T7	492.176	492.136	492.213	6.9238	6.80463	7.49274	31	3	2	1	8	3	0	0	7	0	0	0	7		2.15288e-09	3.93303e-10	89125.7	88412.3	87932.5	346332	94560.6	76740.4	93705	386150	85492.5	88555.6	63311.6	237459	10818.6	10006.9	11229.2	114871	34495.3	12408.4	18118.2	93584.5	12751.9	11445.3	13508	73056.1	83083	0
98	M493T9	493.067	493.026	493.105	8.91719	8.67974	8.95076	87	6	8	7	8	7	8	8	8	8	8	3	8		1.55923e-10	5.80887e-11	440882	439189	236001	1.22572e+06	420519	456447	450523	1.57935e+06	430151	394714	132042	1.08973e+06	149242	116800	78033.2	414190	211788	134919	134105	321684	150202	128208	48951.2	305998	419533	0
969	M494T8	494.22	494.147	494.312	8.45051	8.2676	8.83934	62	2	4	7	6	6	3	6	6	3	3	8	8		0.000160948	6.19621e-06	143259	275735	242817	227327	146198	134993	255663	282629	115023	146554	149122	391214	43528	168782	93419.2	93826.2	94746.4	93244.9	92474.4	79884.7	96045.4	115812	51469.3	257456	48579	0
185	M494T9	494.089	494.05	494.131	8.90009	8.71129	8.943	53	4	4	1	8	3	6	3	8	6	5	0	5		1.41555e-09	2.84911e-10	248964	263908	168949	484495	196492	200053	225737	756243	155436	162904	75740	495174	121797	64470.1	55890.7	138530	135515	44177.1	115022	156859	50463.5	51888.6	25330.7	162957	117579	0
647	M495T3	495.1	495.085	495.105	3.45707	3.37048	3.48596	11	3	4	0	0	1	1	0	0	1	1	0	0		5.98204e-06	3.45883e-07	405431	432924	209418	87570.6	341821	262432	359059	279397	242902	206646	94731.8	84955	149064	307021	116843	37581.9	201044	133495	163443	112096	151632	186934	84467.7	42219.9	40238	0
755	M495T8	495.101	495.05	495.133	8.03273	7.9958	8.5654	96	6	8	8	8	8	8	8	8	8	8	8	8		2.15096e-05	1.05832e-06	1.36923e+06	1.75386e+06	1.39424e+06	2.51089e+06	1.84537e+06	1.35079e+06	2.26089e+06	2.83701e+06	1.06195e+06	1.31169e+06	914243	2.39077e+06	682148	389958	476988	675723	1.07138e+06	539037	941464	1.45415e+06	391088	555913	322992	978138	663207	0
208	M496T14	496.298	496.262	496.318	14.074	14.0418	14.1083	94	6	8	8	8	8	8	8	8	8	8	8	8		2.29179e-09	4.11757e-10	1.23568e+06	1.21232e+06	1.01763e+06	2.7939e+06	1.77815e+06	5.03749e+06	5.75003e+06	6.68283e+06	2.11638e+06	1.68612e+06	1.19486e+06	2.46357e+06	249262	248891	236224	581037	874493	3.58029e+06	2.27432e+06	4.20142e+06	911317	1.28722e+06	364216	1.01927e+06	1355532	0
693	M496T8	496.133	496.105	496.153	8.03273	7.98368	8.07476	94	6	8	8	8	8	8	8	8	8	8	8	8		1.18305e-05	6.31291e-07	395463	475403	383868	675339	497285	372487	596964	800108	289847	357797	250757	644848	197894	99078.1	114121	183493	280863	135312	237788	388053	98679.5	145764	83085.6	260331	156540	0
852	M497T13	497.252	497.239	497.308	12.6996	12.6546	13.0826	28	0	1	5	0	1	2	0	0	2	6	8	3		5.29006e-05	2.31916e-06	83713.3	122183	179424	171326	173212	196809	137706	118000	162202	224597	281920	220327	15604.3	49228.2	81265.5	31286.1	188812	167398	41766.2	13522.8	52098.8	99922.6	96640.9	88378.9	76103	0
203	M497T14	497.273	497.25	497.305	14.0732	14.0418	14.1083	93	6	8	8	8	7	8	8	8	8	8	8	8		2.1521e-09	3.93199e-10	359230	358523	305128	803797	494305	1.42246e+06	1.62457e+06	1.92478e+06	607973	488865	353958	699690	59272.7	66201.6	63637.8	154799	242904	1.00756e+06	645090	1.24021e+06	252747	364106	99112.3	273572	411523	0
890	M497T5	497.041	497.028	497.05	5.44114	5.37991	5.4754	12	0	1	0	4	0	1	2	3	0	0	0	1		8.02915e-05	3.37119e-06	123205	106801	93389.9	153499	93362.3	88554.8	118629	163968	102072	96296.4	64754.7	139118	20159.5	28587.2	34942.8	59841.4	40263.1	22046.3	34561.4	53329.3	21413.3	31144.5	17483.1	54520.3	22145	0
1104	M497T7	497.1	497.05	497.141	7.27674	6.92335	7.47076	39	4	4	4	6	0	2	2	3	1	3	4	6		0.000538434	1.82143e-05	382774	351805	354234	790331	184599	226340	232818	254591	237681	372951	242344	581627	140651	226567	298852	355830	67550.3	122763	104895	101235	64500.3	310458	108586	259145	172929	0
1095	M497T8	497.11	497.05	497.135	7.98477	7.93369	8.17106	61	3	7	6	5	6	5	7	5	4	3	4	6		0.000488031	1.66493e-05	449804	506341	419625	545113	559005	336544	492376	818985	297865	340042	233705	602272	208384	149780	88185.4	190780	417488	128910	145826	474176	91368	148888	70656.5	313888	92133	0
764	M498T13	498.259	498.252	498.363	12.666	12.0878	12.7257	13	0	0	1	0	0	0	0	0	0	3	7	2		2.30664e-05	1.12503e-06	31642.3	40834	57477.2	60830.5	41295.8	48398.2	50464.2	45404.8	56153.7	69983.8	91827	67896.6	6263.55	14884.9	24881.1	9273.27	16434.1	17387.5	14715.4	7325.96	15053	29517.4	29559.5	26223.1	19840	0
160	M498T14	498.31	498.282	498.342	14.0739	14.0305	14.1133	85	5	8	6	8	6	7	8	8	8	6	7	8		7.58659e-10	1.76114e-10	82652.7	76330.8	63805.9	157129	111465	267554	302935	356306	136199	96796.1	72367.5	142550	11824.9	13662.5	12496.3	35569.2	52030.1	177742	114738	213448	37368.4	62776.6	20446.9	50788	74115	0
474	M498T7	498.125	498.1	498.147	7.28518	6.84212	7.47076	23	2	3	2	5	0	1	1	3	1	1	1	3		5.81275e-07	4.56454e-08	124920	118877	113545	305799	82734.2	94407.6	116476	202716	96184	115711	76501.4	212062	32564.2	54054.9	75158	130438	26041.4	33744.6	31877.8	63116.5	17418.6	74230.8	19900.5	83412.7	39911	0
503	M498T8	498.15	498.137	498.159	7.9573	7.92142	7.99358	31	3	5	3	1	5	2	5	3	1	1	0	2		9.65118e-07	7.143e-08	136588	150192	124818	181618	157950	105299	142864	243688	97256.3	104348	73975.6	187734	50943.3	37605.6	23533.8	21682	98666.7	27809.3	33708.6	117174	19761.9	34809.6	18612.4	61186.6	25206	0
586	M499T2	499.056	499.034	499.072	2.18379	2.14418	2.24453	15	4	1	3	1	2	0	0	3	0	0	0	1		2.93101e-06	1.86948e-07	256745	207713	179800	244777	178014	141612	157615	282914	122841	133687	74080.2	255180	93960.4	72942.7	58633.5	107752	100945	28458.3	19262.7	127074	31159.6	26599.7	32209.3	168612	33483	0
1519	M499T5	499.062	499.05	499.096	4.8261	4.77281	4.87023	29	1	1	2	3	3	2	0	0	2	5	5	5		0.135137	0.00332595	124849	145938	184426	242722	253516	142144	143982	177835	162936	264351	308330	467104	97983.2	107782	183123	148445	296392	97520.1	60335.6	102531	144555	169111	243844	333504	62138	0
1560	M499T7	499.072	499.049	499.102	6.68343	6.61729	6.73684	65	3	5	6	6	5	5	6	7	5	6	6	5		0.30911	0.00740517	401307	496574	479889	709950	300450	482314	487467	690467	289813	642471	708575	1.50373e+06	611660	457933	418002	435662	333107	668606	422929	771219	236744	584522	586751	1.62593e+06	439981	0
1457	M500T5	500.075	500.056	500.092	4.82646	4.79275	4.85791	18	0	1	1	0	2	1	0	0	2	3	5	3		0.0501201	0.00128373	65276.1	66079	84877.1	107539	101667	64356	78707.1	91674.4	83771.6	98826.6	116175	167008	27065	30113.3	48680.2	46786.7	76278.9	30771.9	16727.1	30092.1	38004.6	46733	63130.4	90927.9	17994	0
1498	M500T7	500.074	500.052	500.123	6.67987	6.61729	6.71666	55	2	4	6	6	4	4	5	4	3	6	6	5		0.0955479	0.00238304	146157	172505	161841	259988	114883	170151	178281	268169	113392	207786	222189	472595	173612	132837	122176	121685	96319.5	194694	122113	214448	70294.4	162516	170430	448610	128957	0
333	M502T10	502.223	502.208	502.237	9.94687	9.87564	10.2329	6	0	0	0	2	0	0	0	4	0	0	0	0		5.11965e-08	5.66697e-09	36033.4	25872.9	22142.8	87078.7	31256.8	41552.6	44486.2	227714	33155.6	33692.7	18405	79137.2	12257.1	8128.1	8169.13	54174.5	7995.12	16519.5	13617.4	147710	7162.27	17408.1	7027.38	34341.4	24391	0
138	M502T7	502.12	502.102	502.138	7.36905	7.32839	7.40786	18	0	0	1	4	0	1	1	8	0	0	0	3		4.61731e-10	1.23788e-10	54946.4	61042.4	50180.7	142989	53034.1	75544.9	83118.7	379360	48942.4	38469.5	27974.4	116990	15108.1	16723.7	14243.4	49730.8	14340.6	24807.6	23125.2	160863	18224.2	16044.6	12993.4	54054.4	77784	0
542	M503T14	503.334	503.314	503.345	13.9618	13.6327	14.2062	12	4	0	0	0	3	2	0	0	3	0	0	0		1.54769e-06	1.06704e-07	972612	344188	167192	81659.3	562219	343820	205810	136169	469920	139840	80325.3	100759	635948	172757	95900.1	17745.6	519239	281854	154134	45815.6	248650	48811.8	25329.7	48549.3	62779	0
510	M503T6	503.135	503.1	503.155	6.27965	6.23374	6.33399	94	6	8	8	8	8	8	8	8	8	8	8	8		1.03488e-06	7.58249e-08	2.2062e+06	2.58497e+06	2.3568e+06	4.58043e+06	1.77914e+06	2.07316e+06	2.45529e+06	2.9861e+06	1.91369e+06	2.29219e+06	1.92331e+06	3.71311e+06	558808	635463	736125	1.2076e+06	534309	706372	746788	624814	347559	536687	451919	673802	708470	0
1344	M503T7	503.113	503.071	503.148	6.92894	6.88308	7.01931	79	5	6	7	7	8	7	6	5	8	7	6	7		0.00948432	0.000263889	809231	1.07005e+06	879120	1.97921e+06	1.21723e+06	1.35153e+06	1.43949e+06	1.98208e+06	1.19409e+06	1.3847e+06	1.02218e+06	2.19584e+06	216137	406404	268208	560557	492934	668218	814330	1.20095e+06	685713	860683	748581	986171	508863	0
456	M503T9	503.045	503.032	503.05	9.38498	9.33192	9.63854	20	0	2	0	0	2	3	5	6	0	1	0	1		3.53791e-07	2.90246e-08	87783.6	103043	87629.9	162873	93733.3	118596	187147	204237	71632.2	77817.1	58455.7	156961	28750.7	33387.5	31394	38557.1	55982	34558.3	125043	117643	36882.4	22215.1	26215.1	36404.3	57919	0
210	M504T12	504.262	504.252	504.327	12.2306	12.0973	12.339	20	0	0	0	8	0	0	2	3	0	0	0	7		2.41658e-09	4.27936e-10	43062.4	54847	64861.5	289270	62089.5	56396.5	72167.2	170929	76519.9	73356.8	64795.4	247197	8721.14	15975.5	18590.6	85452.2	23516.5	13192.1	26385.9	35567.8	19709	21931	21110.4	75205.4	50299	0
971	M504T14	504.349	504.334	504.357	13.9673	13.6199	14.2174	8	3	0	0	0	3	1	0	0	1	0	0	0		0.000163034	6.26846e-06	321852	129383	53229.5	39365.5	213683	129130	76525.3	60873.6	178117	56818.7	33960.7	55328.1	206572	73973.1	33177	13800.8	191195	102507	63672.6	17899.6	86159	20813.4	9068.11	22540.8	21579	0
537	M504T6	504.146	504.104	504.153	6.28076	6.23374	6.33399	94	6	8	8	8	8	8	8	8	8	8	8	8		1.44417e-06	1.00454e-07	667885	774344	705709	1.34072e+06	547492	626009	727047	906031	592985	683153	564476	1.10052e+06	161808	190721	222621	328134	161643	214507	211465	182003	102995	163679	131374	196011	208637	0
1349	M504T7	504.134	504.086	504.153	6.92577	6.88308	7.01931	56	1	2	2	6	6	6	5	5	7	5	5	6		0.0102907	0.000284941	244879	308634	265785	540300	347521	399965	425011	570789	334118	389812	284771	617060	63989	110162	82755.3	159504	155859	185526	225836	337227	178269	230177	205991	277364	143711	0
567	M505T13	505.249	505.173	505.283	12.8753	12.2264	12.8956	43	4	5	5	8	2	2	1	2	2	3	2	6		2.14701e-06	1.41548e-07	199733	251518	197213	378477	173061	232382	207617	272628	190167	210621	162286	324274	62538.1	55059.5	26864.9	77504.6	60015.7	47082.9	42618.4	56859.2	78234.3	89894	60839.2	79900.8	74419	0
520	M505T8	505.11	505.096	505.145	8.4023	8.37377	8.46681	27	1	0	2	4	1	3	0	0	3	5	3	5		1.20372e-06	8.61963e-08	479601	436860	419415	726704	356950	535235	383522	447180	592139	474105	346343	590292	115198	46915.9	101723	169563	132230	88772	43833.5	137630	133036	133227	76716.6	120943	46800	0
1440	M505T9	505.033	504.998	505.056	8.92325	8.86922	8.95619	37	2	2	2	2	3	3	5	4	4	2	2	6		0.0413294	0.00107165	184445	158092	170149	392725	137037	206248	144582	189876	179147	224015	142755	207571	73133.1	49343.1	64489.6	159390	73233.9	107441	82746.2	97796.4	102121	84565.1	47058.1	94906.8	64641	0
714	M506T13	506.255	506.237	506.344	12.8753	12.8512	13.176	25	1	4	3	5	2	1	0	0	1	2	2	4		1.38552e-05	7.20604e-07	70463.2	89422.8	73979.2	143066	83733	85725.3	87281.3	115211	75798.6	77513.3	64806.5	127875	25560.1	18846.3	18208.5	25734.9	37590	20559.4	24527.7	22372.7	32323.3	36970.4	22361.9	28949.3	88948	0
566	M507T15	507.349	507.324	507.373	14.8293	14.7039	14.8824	41	5	4	3	1	5	7	2	1	4	2	5	2		2.09329e-06	1.38356e-07	456482	353531	307841	205587	328537	484914	356583	327564	374705	249030	223025	200602	155582	135687	109814	60762.8	111135	42948.1	90472.5	47384	81958.6	109180	89684.3	78022.9	57267	0
539	M507T9	507.25	507.231	507.283	9.19579	9.13298	9.24894	19	0	1	1	6	0	1	0	1	0	2	1	6		1.48948e-06	1.03198e-07	175414	200477	173695	263358	165667	165285	194529	247742	142611	146252	102271	265287	26043.6	59134.7	18207.6	92116	51190.8	37050.6	36575.3	43074.6	32055.8	46625.7	30503.1	88801.8	34864	0
574	M508T15	508.353	508.299	508.374	14.8273	14.3448	14.8657	17	3	2	2	0	2	4	0	0	2	1	1	0		2.65488e-06	1.71245e-07	178871	143893	124069	94979.3	132050	190479	147360	138457	157809	104407	92891.2	96066.5	57313.7	53666.1	34980.8	31367.4	36955.2	15374	33404.1	12980.7	29916.3	35174.1	34292.8	23534.7	21635	0
536	M508T4	508.143	508.117	508.169	3.55068	3.49568	3.64832	37	1	2	0	4	6	3	2	7	6	2	1	3		1.43484e-06	9.991e-08	106897	103029	66243.5	170894	128769	100985	115752	210225	126461	93838.4	57274.6	155352	41184.4	37891.2	16444.3	71922.3	56313.3	39371.6	27509.9	64030.8	37491.5	23603	17085.5	52223.1	19911	0
153	M508T9	508.272	508.254	508.297	9.19974	9.15924	9.23395	8	0	0	1	2	0	0	0	0	0	0	0	5		6.817e-10	1.63687e-10	71080.5	72178.3	65602.2	114163	64296.5	74408.7	84380.6	117900	61264.8	63257.3	41313.4	95745.1	17127.4	6875.59	10192.9	22653.3	12425	15704.2	10799.8	13352.5	15174.8	16948	8004.82	15796.4	13387	0
496	M509T10	509.18	509.15	509.215	9.7443	9.65087	9.9596	22	1	2	2	5	3	0	0	0	2	2	1	4		8.54329e-07	6.42964e-08	207668	234823	212944	551507	248269	232744	195419	275265	218888	236539	158582	496571	69208.9	74132.4	76524.9	219806	44909.8	55051.5	20262.6	40785.2	48743	81697.4	37278.4	239796	60062	0
283	M509T12	509.211	509.195	509.26	12.2355	12.1286	12.4557	76	4	6	8	8	8	6	3	2	8	7	8	8		1.44368e-08	1.90197e-09	188914	375054	427376	1.12977e+06	468060	252140	191189	209539	614990	785129	934086	1.41735e+06	52620.1	348428	207920	477409	227341	108178	96989.5	80829.7	243381	381563	394466	695758	346939	0
1483	M509T14	509.401	509.295	509.442	13.9387	13.9079	14.3982	95	6	8	8	8	8	8	8	8	8	8	8	8		0.0753503	0.00189871	1.15671e+06	1.27402e+06	904683	1.37961e+06	1018941	1.7724e+06	1.17661e+06	1.51489e+06	1.39252e+06	1.16251e+06	996325	1.32273e+06	724329	258435	308078	567877	610845	537603	319648	606827	485424	531997	490168	515853	615701	0
1244	M509T6	509.053	508.977	509.078	5.62009	5.56415	5.70022	23	2	3	2	3	5	1	1	2	1	1	0	2		0.00302052	9.07848e-05	208072	168279	125834	194003	203466	145489	167430	183275	119793	125219	67034.5	155198	94051.6	76662.2	82373.7	106697	94295	56040.9	52622.5	97143.5	56864.6	69311.4	24864.6	105073	48920	0
275	M510T12	510.225	510.186	510.257	12.2395	12.1308	12.4598	57	0	4	6	8	6	3	1	0	7	7	8	7		1.27607e-08	1.71454e-09	77230	120090	133588	330779	149435	90270.1	73851	90595.4	188612	234895	273663	425574	17303.5	91927.5	54870.1	129135	63291.7	31127.4	23399	16132.4	64696.4	105868	112531	188007	95523	0
1501	M510T14	510.398	510.278	510.437	13.9397	13.9079	14.5248	98	6	8	8	8	8	8	8	8	8	8	8	8		0.0983726	0.00245005	423234	472099	336462	496962	398335	671141	451530	548919	513190	417427	359931	496951	241860	85331.7	114424	212380	233924	229038	122851	202147	170085	165777	164818	193552	222813	0
1392	M511T14	511.398	511.361	511.433	13.9414	13.9107	13.9701	80	4	8	5	7	4	8	8	7	7	8	7	7		0.0187615	0.000504105	109889	111151	83047	120157	101567	154882	113305	134682	128026	98559.3	80361.8	109805	52421.5	18416.1	21956.2	43511.3	44810.3	44474.1	36225.3	42462.4	40120.4	31515.6	32172.3	34653.3	48316	0
1001	M511T7	511.095	511.081	511.117	6.97763	6.86403	7.06435	22	1	2	1	6	1	0	1	0	1	3	3	3		0.00021842	8.16167e-06	351298	420703	350460	877199	407476	311153	568555	565748	323205	486660	309611	734839	140801	193183	176557	350656	224106	68780.3	427384	207521	174785	247746	171592	371610	180088	0
1505	M512T3	512.17	512.142	512.186	3.40026	3.32584	3.45038	18	0	2	1	0	1	1	1	1	2	4	4	1		0.102958	0.00255842	54732.4	69883.8	61503.1	92983.1	72711	73819.9	74989.6	82247.1	86669.6	111363	79934.7	92945.6	14974.2	34150.3	24801.6	23072.3	43299	34634.5	24659	53174.6	27353.2	44903.5	61014	31944.5	15148	0
1027	M513T14	513.299	513.283	513.331	13.9217	13.8857	13.9454	74	4	8	8	8	6	6	1	4	8	7	7	7		0.000283761	1.03107e-05	165395	201347	178265	308941	187441	190518	99939	160527	210067	206389	178130	226179	72987	30084.2	19200.3	123710	54700.6	56404.4	26673.7	52432.4	45929.7	53684.1	56342.6	46987.6	60467	0
1208	M513T5	513.044	513.031	513.05	5.46557	5.40261	5.50074	22	0	1	2	1	1	3	3	0	1	3	5	2		0.00183995	5.698e-05	54665.4	104640	120302	156845	53679	137678	147098	116092	84460.6	126580	116283	199956	45407.7	57228.3	69560.8	80045.1	48470.4	91876.2	50656.5	65197.3	46986	45737.2	68188	59836.1	18327	0
1014	M513T7	513.108	513.079	513.146	6.96027	6.84922	7.49274	83	6	8	8	8	7	5	8	6	6	7	5	8		0.00024757	9.12915e-06	521346	600044	407840	1.19539e+06	617851	327644	636160	644541	433217	616215	372227	983660	256161	91694.6	152550	402076	392270	177312	509746	295997	242622	263510	225081	454355	388326	0
1309	M514T14	514.32	514.155	514.361	13.9259	13.7439	13.9568	67	3	8	6	8	6	6	0	2	6	7	7	8		0.00635264	0.000181494	60783	78892.1	61491	113634	75753.5	75782.5	39449.3	62321.3	81137.4	79491.8	71222.3	86854.5	36206.9	14914.5	16007.9	50957.9	23936	21976.8	15624.9	22047.8	26851.4	21420.1	24201.7	17931.4	63189	0
730	M514T5	514.153	514.04	514.2	5.06681	4.94916	5.50874	22	3	2	5	1	1	1	1	1	1	2	2	2		1.51043e-05	7.73519e-07	96478.4	87695.9	92299.3	106459	73976.6	73690	83409.3	127468	73256.6	58943.6	59218.9	99854	15689.5	11128.2	14023.7	27001.5	22512.1	17719.7	13412.9	60456.4	20119.1	13407.1	14404.3	42437.2	18506	0
987	M514T7	514.148	514.126	514.2	6.9943	6.91762	7.43032	56	5	7	5	7	5	2	3	3	4	5	6	4		0.00019871	7.49272e-06	226509	279147	237110	457160	237522	174768	274221	295318	165873	229652	157113	369686	93458.6	43407.8	87083.8	180160	112816	90605	123331	123320	53995.1	83217.3	59108.4	134414	96728	0
1222	M515T13	515.289	515.269	515.304	13.1768	13.1182	13.2325	39	2	4	5	4	2	0	0	0	5	7	6	4		0.00233491	7.13432e-05	202127	262423	255261	238849	185356	172588	138620	169248	222744	252992	226038	290888	58046.2	129060	94687.7	85636.1	102880	49998.9	20971.9	29571.9	46596.2	87883.2	77375.6	86969.6	54124	0
1144	M515T5	515.058	515.042	515.085	5.47788	5.43995	5.50889	35	1	3	2	2	1	4	3	3	5	4	4	3		0.000862986	2.82032e-05	225233	266116	238079	325340	193710	284466	255227	326690	258171	256469	179345	340825	88944.4	84352.4	42671.2	57585.8	82312.3	101587	63453.4	72455	78116.3	61170.8	55780.6	76838.3	33277	0
359	M515T9	515.059	515.021	515.089	8.94175	8.88817	8.98686	74	6	7	6	8	6	7	3	6	8	6	3	8		7.46501e-08	7.75815e-09	291805	296824	230255	465990	289612	343513	265853	425756	274649	275725	156949	553311	23648.7	66676.8	41518.5	112576	78798.9	74287.1	112031	150397	37207	63220.3	61064	115110	95491	0
1417	M516T13	516.301	516.283	516.326	13.1692	13.1199	13.2325	28	1	3	3	2	2	0	0	0	3	6	5	3		0.0292011	0.000770393	58122.4	91313.9	80962.9	83322.2	70167.8	63538.8	51925.8	69087.9	84080.9	86482.1	77103.5	101157	21182.2	43592.9	33686.9	25207.9	35125	19300.1	9919.45	7842.85	20381.6	36662.5	28596.2	30827.2	19936	0
1002	M516T5	516.153	516.13	516.173	4.6236	4.56159	4.71428	34	5	6	7	1	1	0	5	1	1	1	4	2		0.000228988	8.51538e-06	189205	166229	247408	97150.3	154171	65068.2	167741	189534	71842	55244.5	93516.8	120059	82818.4	82407.1	187113	125118	209779	26104.6	72198.5	210955	37695.5	37561.8	60514.4	160042	54718	0
543	M516T9	516.05	516.033	516.103	8.93297	8.8605	8.97809	73	5	7	6	8	6	8	3	6	7	6	3	8		1.59309e-06	1.09414e-07	63217.4	75827.9	57189.8	171086	68362.5	97491.8	40562.9	76133.6	78005.4	73751.5	36139.1	175137	29629.5	23210.8	18359.1	67976.2	29523.4	37119	21628.4	22978.6	25723	35772.9	20742.2	68468.9	28634	0
974	M517T13	517.306	517.286	517.335	13.3357	13.1493	13.3988	64	4	7	6	7	5	2	1	1	8	7	8	8		0.000168223	6.44743e-06	598413	1.04191e+06	902834	847471	678065	395520	239670	390640	631325	956224	747120	1.19357e+06	408325	742905	532567	316925	615858	280812	121362	199262	89710.1	448790	377620	491457	203529	0
1253	M517T5	517.092	517.046	517.123	4.75811	4.50942	4.86255	23	1	1	4	0	3	0	0	3	3	2	5	1		0.00341182	0.000101622	254591	240439	266537	364024	348795	214718	244566	384565	241766	282969	229786	431959	118265	102731	121275	95107.1	274866	95212.4	42251.1	119926	87051.2	84510.1	96094.2	133913	46751	0
1516	M517T7	517.083	517.063	517.11	6.68577	6.61729	6.71666	33	1	3	2	5	1	3	3	2	2	2	5	4		0.1263	0.00311559	190999	219214	183894	346987	159057	214580	222212	340993	145302	245697	188347	604737	198042	147445	110033	176838	122020	220222	122436	288526	86650.8	178167	129500	585656	149870	0
291	M518T12	518.27	518.253	518.303	11.8407	11.51	12.0916	18	1	0	1	0	0	3	7	5	0	1	0	0		1.70264e-08	2.18377e-09	66301.1	56247.6	53495.1	74844.6	54845.6	223656	316019	370655	57562.6	61254.9	41149.1	75643.3	44286.8	26217.4	29935.9	23956.1	28566.8	157349	102223	192195	16025.4	69766.6	7280.56	28291.1	86081	0
1328	M518T13	518.28	518.247	518.31	13.3035	13.2037	13.4006	93	6	8	8	8	7	8	8	8	8	8	8	8		0.00760846	0.00021433	393524	530121	466524	646476	450596	744365	760713	938579	412123	513685	401370	724125	172551	266856	217937	179150	274085	415227	417733	586555	139847	117821	175140	150009	197779	0
1337	M518T7	518.094	518.05	518.126	6.6783	6.65379	6.69169	17	1	3	2	0	1	1	1	1	0	1	2	4		0.00893131	0.000249373	61474.5	76506.4	62662.4	124940	56501.7	75168	82908	134664	52595.6	80289.4	63703.5	196503	54877.8	44781	31337.4	54146.5	37480.3	64462.4	37735.7	90250.1	27771.2	49372.1	41681.8	171696	47507	0
137	M518T8	518.168	518.143	518.204	7.98988	7.9385	8.01308	58	2	4	3	8	3	5	1	8	5	7	4	8		4.53606e-10	1.22247e-10	126047	138764	120803	608136	124503	149453	166285	712041	150158	146109	97491.4	462367	29021.3	35849.8	23802.3	167301	27455	33837.1	26191.4	293270	20336.6	25151.9	27565.6	89927.6	170097	0
1376	M519T13	519.291	519.259	519.338	13.312	13.0883	13.9472	40	2	4	1	5	4	4	5	4	5	1	1	4		0.0156801	0.000425222	221453	363600	213555	230411	259254	332783	328501	356858	237188	205005	143357	250684	122758	214237	130179	53880.8	133778	139962	182928	171930	76646.8	48762.3	51137.3	58829.9	58407	0
1217	M519T15	519.344	519.322	519.364	14.5365	14.4145	14.5974	25	3	1	3	2	2	4	1	1	1	2	3	2		0.0021129	6.49108e-05	210486	178343	211854	186969	173420	216732	172962	228939	166087	144257	133178	131950	36812.8	51067.6	105255	67702.4	66127.8	30246.3	46768.4	16894.6	25281.8	54012.3	39297.9	72940.6	30269	0
1378	M519T6	519.126	519.102	519.149	6.0601	6.0105	6.10747	38	1	3	3	4	2	4	4	1	4	4	4	4		0.01598	0.000432959	182463	214859	189787	428825	193786	260916	273966	323226	241033	257277	218219	383888	90631.9	67994.3	54448.5	134832	80933.6	120727	122691	256036	98023.5	99232.4	136942	190604	74835	0
1459	M519T7	519.027	519.001	519.124	6.82963	6.78994	7.32945	93	6	8	8	8	8	8	8	7	7	8	6	7		0.0504025	0.00129046	776428	778403	502663	777334	559077	422733	543547	832809	468659	341163	309659	779425	412854	285539	209423	449152	469379	288963	283970	784191	281795	200611	245805	635959	352625	0
356	M520T14	520.302	520.284	520.316	13.699	13.66	13.7282	94	6	8	8	8	8	8	8	8	8	8	8	8		7.03734e-08	7.37751e-09	2.09325e+06	2.01737e+06	1.89848e+06	4.63306e+06	2.38474e+06	5.66021e+06	4.89585e+06	5280027	3.62939e+06	2.54125e+06	1.95616e+06	4.04436e+06	528341	435499	665462	1.09639e+06	1.18533e+06	3.5167e+06	1.89924e+06	2.4096e+06	1.70931e+06	729620	414909	1.1846e+06	859257	0
802	M520T4	520.187	520.145	520.204	3.61535	3.54291	3.70188	76	6	8	7	5	6	6	5	6	8	7	6	6		3.19697e-05	1.48524e-06	198465	163796	129739	333098	150405	170182	196237	305665	272003	220650	170033	387529	71377.4	54427.5	48867	147817	54149.4	36927.2	48881.1	99122.8	84934.5	91925.1	111831	221029	62858	0
1463	M520T7	520.059	520.029	520.222	6.83947	6.50939	6.88238	74	6	8	8	8	6	5	6	6	5	5	4	7		0.0516806	0.00132113	215716	217695	143390	240874	160864	126038	142750	217134	132245	110818	84063.4	210942	95099.7	75612.9	57956.1	169061	105178	64908.6	72590	192139	79645.4	53142.1	64530.9	161975	78758	0
535	M521T14	521.282	521.254	521.325	13.74	13.6907	13.8763	93	6	8	8	8	7	8	8	8	8	8	8	8		1.40867e-06	9.83773e-08	1.04047e+06	1.01966e+06	981088	1.61425e+06	990005	2.00359e+06	1.77237e+06	1.86155e+06	1.35085e+06	1.02642e+06	838654	1.47996e+06	150998	139041	177556	323960	380089	981458	577413	747660	494235	268573	156436	361115	264924	0
408	M521T5	521.149	521.12	521.169	5.32953	5.2537	5.4143	94	6	8	8	8	8	8	8	8	8	8	8	8		1.85156e-07	1.68113e-08	1.03874e+06	912443	894180	2.0848e+06	743250	898262	1.06976e+06	1.18281e+06	878963	908842	578378	1.53028e+06	277074	250504	185769	434140	148531	349394	328345	271417	197706	214429	148836	395882	290662	0
909	M521T6	521.148	521.11	521.174	5.87213	5.82016	5.9381	85	5	7	7	7	6	8	7	7	8	8	8	7		9.85599e-05	4.03592e-06	738798	821435	718553	1.66687e+06	729583	983470	1.07398e+06	1.24644e+06	858875	920640	650664	1.47975e+06	220801	250202	231834	460512	398606	466844	469346	604942	215344	257420	229488	395680	279505	0
1346	M521T7	521.041	521.008	521.05	6.8313	6.80098	6.86475	40	4	4	4	3	3	3	3	4	4	2	2	4		0.00970085	0.000269559	143071	146023	103650	176477	72321.6	92772.5	112843	146833	83592.4	98457	66560.5	279601	87003.1	68546.7	46800.8	95444.8	75667.7	65706.5	49072.1	141624	61732.8	33280.5	46028.6	196483	52537	0
672	M522T14	522.31	522.283	522.35	14.1047	13.9401	14.2574	86	6	8	8	5	7	7	8	8	8	7	7	7		8.77591e-06	4.87401e-07	606902	504112	368989	640025	571029	1.05426e+06	1.02167e+06	1.0881e+06	691902	439631	333338	622573	206834	174040	126052	296034	231557	534233	402180	443394	241025	197633	114668	176544	132855	0
401	M522T5	522.15	522.117	522.167	5.33661	5.26638	5.4143	85	6	7	8	8	7	6	6	8	7	8	6	8		1.54729e-07	1.43729e-08	323654	279890	278305	632722	240651	279577	342570	375165	282228	282235	186589	457029	85970.3	71933.7	55713.6	137268	43001.4	104476	94210	81761	60102	70258.9	44977.1	115900	84731	0
745	M522T6	522.15	522.127	522.19	5.87906	5.82016	6.36029	63	2	5	4	7	6	5	5	5	5	6	6	6		1.94456e-05	9.68054e-07	231036	247710	218643	497349	241640	301470	330227	410821	268945	286120	204777	448827	59202	66890.7	65778	120267	103814	140627	133377	156247	66515.3	70089.7	68512	110766	78890	0
1090	M523T14	523.325	523.294	523.367	14.0657	13.9078	14.6668	78	6	8	8	6	7	8	6	2	8	7	8	4		0.000460166	1.57815e-05	636471	645522	562325	358862	431641	610900	523560	475951	398328	357007	252069	406258	243261	285154	192506	147569	191465	81601.7	145129	238309	83777.4	155027	121447	307504	67401	0
949	M523T7	523.047	523.015	523.068	7.36315	7.31381	7.40786	77	5	7	7	7	5	8	8	8	5	6	5	6		0.000132112	5.19134e-06	299408	324254	199068	252875	260575	333529	472891	631749	185107	128799	105389	273293	189733	179494	118603	126800	177944	187737	237584	317052	154168	56272.5	90390.7	192004	114160	0
918	M523T8	523.131	523.101	523.155	8.00072	7.9441	8.04397	59	3	3	7	6	3	5	3	1	6	7	7	8		0.000106743	4.32352e-06	233016	257280	263824	451333	241856	312043	284271	314035	288801	300772	210394	504614	88306.4	104307	52503.8	178008	100679	76293.8	83132.8	60534.6	55534.2	90873.5	65544.9	96015.6	76815	0
1063	M524T14	524.355	524.342	524.373	14.0059	13.8962	14.0846	27	5	5	6	0	4	1	0	0	1	2	1	2		0.000394119	1.38067e-05	210789	210033	187159	108366	138145	168761	143606	154495	118978	117561	89677.6	136632	90779	97782.1	70683.6	34844.8	62728	28400.9	27951.4	51302	23651.5	36833.8	35291.4	92668.6	25538	0
354	M524T15	524.329	524.296	524.356	14.8579	14.6918	14.9512	34	0	0	0	5	4	4	8	8	1	1	1	2		6.74111e-08	7.10993e-09	132087	119660	107375	131197	130080	233966	251097	338597	113738	93268.3	66354.3	114796	23044.6	28575.8	30020.6	38014.3	40981	116262	83515.7	223190	22363	70689.7	21206.4	37469.1	59873	0
721	M524T7	524.097	524.05	524.146	7.36952	7.33682	7.43122	47	3	7	4	2	4	5	8	7	2	0	2	3		1.44842e-05	7.47439e-07	116291	146175	113194	122489	94492.4	154973	200325	229564	79262	61196.4	81791.9	138501	48250.7	34197.9	52815.5	44424.1	45984.5	56121.1	44408.7	88968.3	47237.1	28975.9	60433.2	58244.3	29741	0
1223	M524T8	524.146	524.117	524.179	8.0505	7.99121	8.13742	33	0	4	3	2	3	3	2	0	3	3	6	4		0.00234796	7.17193e-05	94708.6	134794	108069	154151	97279.7	147278	122340	130524	104171	100756	94873	192068	18219.6	52853.5	30208	67873.7	38989.4	50441.6	60547.4	45092.4	35347	64358.7	46059.8	30646.7	21617	0
691	M525T10	525.15	525.144	525.189	9.80751	9.65087	9.99004	22	1	2	1	5	2	1	0	0	0	3	1	6		1.15958e-05	6.20635e-07	131356	207990	148656	579010	210186	157431	196388	226303	108742	267686	117862	498542	217679	185138	85404.8	317113	247645	101885	31312.4	84120.7	51178.5	202126	50080	229111	60465	0
444	M525T12	525.2	525.174	525.223	12.2385	12.1286	12.4598	65	2	5	6	8	8	2	2	2	7	7	8	8		3.10699e-07	2.60512e-08	193734	357540	285475	843021	432117	189211	206844	238650	438205	561123	517242	934275	77096	281790	164319	313959	170015	87067.7	85799.1	66546.6	219506	337698	247221	352888	224365	0
887	M525T2	525.375	525.262	525.454	2.16661	2.10428	2.23013	62	5	7	4	7	5	6	6	6	4	6	1	5		7.83812e-05	3.29999e-06	510632	400278	139612	697193	473157	268687	207290	619336	266470	215664	30760	453056	608859	250980	153782	604079	427244	147508	76745.9	377070	170629	98349.5	34594.3	544731	287825	0
308	M525T20	525.385	525.355	525.448	19.7643	19.4311	19.9593	25	1	3	0	0	5	3	4	2	3	4	0	0		2.77904e-08	3.34531e-09	189810	194956	16262.5	0	368329	169439	178375	119638	151564	141540	0	0	386868	65782	45997.4	0	317601	129678	194012	229372	127865	84447.2	0	0	117300	0
132	M525T9	525.215	525.201	525.219	9.12078	9.07926	9.20712	7	0	0	0	3	0	0	0	0	0	0	0	4		3.99038e-10	1.11467e-10	242861	253670	197989	543910	173479	221053	219466	405586	202882	187266	125007	486803	44289.7	59208.8	36243	47437.6	72013.3	61158.4	36687.9	36361	43458.1	34445.8	39583.4	87842.9	41510	0
483	M526T12	526.206	526.166	526.248	12.2705	12.1308	12.4598	41	0	2	2	8	4	0	1	0	4	6	7	7		7.15891e-07	5.50372e-08	72624.2	116106	99061.1	248048	136277	64626.5	66161.8	80565.2	141980	171717	158241	282694	28839.3	84831.5	44118	90195.1	59860.5	34998.7	26723.3	22282	57165.2	95248.6	69938.6	105750	69194	0
1293	M526T4	526.183	526.15	526.337	3.87982	3.57673	4.37041	51	5	3	2	1	5	3	3	3	8	7	4	6		0.00537631	0.00015555	584514	405547	292023	532901	580467	398080	257471	471372	596879	613626	402081	854231	292893	121979	123055	249946	356992	208393	95735.1	261240	222838	429872	252227	432094	230012	0
1276	M526T5	526.172	526.15	526.202	4.98359	4.89718	5.17033	56	6	3	6	2	6	4	1	2	8	7	6	5		0.00460024	0.000134494	453545	243248	194473	278892	343628	208274	188425	201036	329974	274172	172830	390417	208539	105982	63758	145625	254640	125009	58250.3	85124.3	86083	148753	95878.3	220461	58763	0
1568	M527T6	527.116	527.095	527.146	6.33338	6.24565	6.39137	43	4	4	3	3	3	3	3	3	5	4	3	5		0.358447	0.00855115	269731	244520	207822	335880	187134	211970	214915	260803	215763	234599	138321	310260	130183	138852	150834	209128	126402	226198	171628	145286	109906	110561	73788.1	161544	90876	0
1419	M527T8	527.101	527.086	527.123	7.52653	7.50995	7.55523	17	1	2	1	2	0	0	0	0	2	3	2	4		0.0309754	0.000815121	155274	163855	141465	332369	100582	120870	130942	162245	159381	204335	142813	321536	57402.8	91689.9	133093	244455	32987	66725.5	56706.3	57275	98826.9	120593	132596	206629	115929	0
1353	M527T9	527.194	527.167	527.21	9.39046	9.29552	9.47214	44	2	3	3	5	3	3	3	3	4	6	3	6		0.0106513	0.000294291	232307	253125	279767	721818	275382	260316	240358	310606	229251	288518	191445	551505	126153	135626	226225	462016	146250	193386	118177	148042	109200	125859	105860	315395	176419	0
1312	M528T6	528.143	528.12	528.157	6.35311	6.29084	6.59926	25	3	1	1	2	1	3	2	1	3	3	3	2		0.00662317	0.000188591	123149	110542	104436	155037	100480	103297	130037	146976	111353	104106	81787.3	150899	30745.6	30252.8	35532.4	53720.9	39741.1	55030.4	43099	39325.8	25166.4	27923.7	25628.2	37182	27941	0
1136	M528T9	528.204	528.172	528.226	9.39837	9.32683	9.4744	20	0	1	1	4	3	1	1	2	2	1	2	2		0.000756897	2.49226e-05	87354.7	93885.5	88892.7	228196	99808.1	101230	102960	132020	84567.1	104673	70096.4	182256	33419.1	36017	38971.2	124466	38511.7	60776	29292.6	41907.9	27455.3	39459.8	29385.9	88801.2	47125	0
1036	M529T4	529.153	529.11	529.181	4.31103	4.2357	4.42608	52	5	6	3	2	4	3	7	8	4	2	3	5		0.00031979	1.14804e-05	373602	299621	196952	280535	204913	151850	359164	599828	161393	164178	105551	314575	319458	260674	123994	390535	118008	71782.9	149179	497968	104243	155882	37866.9	171521	205076	0
800	M530T4	530.154	530.126	530.184	4.35783	4.24336	4.43865	23	1	2	2	1	1	0	6	4	1	1	0	4		3.11987e-05	1.4554e-06	141237	121410	87352.1	119413	92975.3	73365.4	149013	223233	84839.7	78494.1	53939.9	126552	90473.3	67832.8	33929.7	110926	40209.5	24830.6	46978.6	161579	28668.3	49701.7	17692.9	47798.9	63376	0
1389	M530T5	530.162	530.137	530.206	5.4008	5.34058	5.47371	55	5	6	7	4	4	4	2	4	2	7	6	4		0.0181617	0.000488814	266588	243512	237932	243062	184330	168685	195183	285710	168828	190338	133209	232514	97727.5	89480.3	70914	84004	98084.2	45189.7	73095.1	131803	62348.5	96993.2	44321.6	96536.7	29682	0
467	M530T7	530.281	530.24	530.311	7.16155	7.0766	7.28185	87	6	6	6	8	7	8	8	6	8	8	8	8		4.9846e-07	3.96666e-08	122188	124594	152431	335993	179765	191856	214839	212382	171961	184923	144838	298090	42442.3	45531.6	71673.4	86397.8	79980.9	52249.3	44835.6	73595.6	30780.2	54139.7	24631.2	40944.7	72492	0
461	M531T14	531.369	531.334	531.395	13.9519	13.921	13.9758	94	6	8	8	8	8	8	8	8	8	8	8	8		3.82671e-07	3.10534e-08	468158	538701	440597	753573	483324	626560	344968	519290	565960	550123	435926	724298	42626.6	72447.1	52248.4	161885	93999.4	97306.9	50078.8	150782	47483.7	79161.1	124652	186979	143223	0
134	M531T9	531.05	531	531.114	8.94358	8.89649	9.05301	39	2	4	0	8	3	3	1	8	3	1	0	6		4.32596e-10	1.18188e-10	106430	100295	67501	254383	124787	129694	138168	293098	110653	119706	58169.9	274038	35008.8	18840.2	23081.1	77781.7	52922.8	35725.6	44742.7	91730.2	29899.3	28249.2	19085.8	102380	59794	0
509	M532T14	532.368	532.339	532.404	13.9525	13.921	13.9758	94	6	8	8	8	8	8	8	8	8	8	8	8		1.03428e-06	7.57877e-08	180574	206671	167612	286889	187811	243268	136166	194010	214336	208942	170103	273417	17910.6	27049.2	19179.9	56546.8	39151.2	35403.9	19707.4	59869.4	16062.4	28549.3	50099.4	76160.7	52849	0
267	M532T9	532.05	532.038	532.088	8.94286	8.90522	8.98224	20	0	2	0	5	1	1	0	7	0	0	0	4		9.29684e-09	1.30259e-09	37410.1	36617.5	21051.2	67393	43085.7	40951	49725.4	79692	39758.1	39788.3	15400.5	70577.5	12264.1	10751.4	8790.32	16835.5	16251.6	13007.1	13547.4	30116.2	10822.6	9870.14	5928.78	18847.4	18575	0
1370	M533T13	533.296	533.275	533.463	13.1991	13.082	13.3593	18	0	2	2	0	0	0	3	3	0	3	1	4		0.013732	0.000374621	127739	231708	215534	219239	138855	135046	169368	195030	183425	227398	191943	275095	66653.6	108561	99933.7	50397.4	93591	38025.7	69990.7	61439.6	47159.2	81425.1	52086	113253	54991	0
823	M533T20	533.258	533.21	533.32	19.7768	19.4284	19.983	53	2	6	1	7	7	5	4	7	7	5	0	2		3.80648e-05	1.72976e-06	199687	248514	22790.4	323088	331044	222611	152565	373949	254757	156411	0	123180	173082	88604.8	64461.1	255260	179304	158781	173179	255599	114231	94327.3	0	228099	70431	0
279	M534T12	534.272	534.256	534.3	11.7028	11.3466	11.9366	27	1	1	1	0	1	5	8	8	0	1	0	1		1.38968e-08	1.8424e-09	79177.4	84759.9	77284.6	107758	86911.7	300245	422270	662272	74870.6	91943.3	54478.5	126066	53707.5	30310	32672.7	30766.9	49995.4	208986	144792	363717	22242.8	108512	14025.8	90562.6	105185	0
1584	M535T8	535.066	535.039	535.111	7.89693	7.8477	7.92698	44	3	5	5	7	3	3	1	2	3	3	4	5		0.724995	0.0171363	175984	190561	166653	310245	172682	223571	206962	270750	168376	240215	169623	364144	84171.5	108304	97843.7	210557	139241	209202	202800	359645	115845	172890	143060	345179	148124	0
332	M536T12	536.293	536.264	536.313	11.713	11.4624	12.0668	44	2	3	2	2	4	7	8	8	3	1	1	3		5.1188e-08	5.66619e-09	120223	102861	85446.2	119324	133886	433994	674457	926916	109880	106243	61881.1	143021	85254.2	49221	45711.6	69876.1	87141	307578	245083	461538	44299.8	146998	25447.7	106619	176816	0
157	M537T12	537.264	537.255	537.309	11.8363	11.6665	11.9658	10	0	0	0	0	0	2	5	3	0	0	0	0		7.20066e-10	1.69987e-10	58663.1	64545.5	55219.9	75199.1	64542.8	175030	273093	326733	59055	60575	39435.9	73061.7	12629.8	13975	12633.2	11683.2	15039.3	112792	84255.6	160296	9659.51	34182.4	6008.82	15080	62370	0
407	M538T12	538.313	538.306	538.319	12.2251	12.0764	12.2366	6	0	0	0	0	0	0	2	4	0	0	0	0		1.73668e-07	1.59037e-08	14412.2	12540.2	14015.5	12121.7	21752.5	47668.2	117075	193624	16020.2	21251.3	11267.1	11119.7	6197.32	3884.82	4941.69	5217.28	11283.1	25830	46960.7	81448.4	7587.72	23035.3	5329.84	8081.33	25753	0
1047	M538T4	538.108	538.015	538.18	3.59154	3.45298	3.68843	21	1	0	0	0	1	1	0	2	2	5	4	5		0.000350428	1.24531e-05	50305.3	46474.8	36736.6	105428	60046.6	48274.1	50121.1	112159	100170	101009	85493.8	229700	36868.7	27934.4	14619.5	46690.7	45893.2	22437.7	18571.5	71344.6	59836.3	54166.8	68817	150786	45947	0
835	M539T14	539.254	539.212	539.359	14.2056	13.844	14.6163	28	1	6	5	1	1	2	3	2	0	0	5	2		4.35135e-05	1.9442e-06	161166	231261	224174	103567	135104	215646	201794	126118	127659	121509	153352	105812	69484.7	56744.5	60779.9	135812	53525.4	81111.4	57794.6	91454.5	15111.2	25568	57520.9	78994.6	62772	0
1005	M539T8	539.111	539.1	539.152	7.99068	7.9441	8.01308	94	6	8	8	8	8	8	8	8	8	8	8	8		0.000233543	8.66681e-06	528874	648999	448898	944068	620432	646505	861699	815276	526860	693014	342968	929643	249266	281415	248324	241140	319524	277287	364638	346537	137953	434875	151365	218156	212839	0
938	M540T14	540.424	540.263	540.488	13.9257	13.8572	14.591	40	5	6	4	1	5	3	2	0	4	6	4	0		0.000119523	4.76039e-06	76243.2	80197.9	61691.9	35895.4	70770.1	62262.5	53435.7	33948.8	63223.5	51266.9	47128.3	21731.2	20255.3	28811	34662.3	50560.5	27342.9	23573	28471.7	17817.8	20233	16404.7	24946	13182.5	23182	0
990	M540T8	540.143	540.116	540.231	7.98819	7.39748	8.4665	93	5	8	7	8	8	7	8	6	8	7	8	8		0.000205035	7.70869e-06	156289	199172	143610	303721	183661	193339	246576	270677	163225	211331	113081	303544	78624.3	77932.6	71590.1	94234.3	91909	75939.9	106193	102938	47965.7	120527	61740.2	63056.5	56977	0
686	M541T14	541.336	541.323	541.44	14.0208	13.7411	14.127	24	3	1	3	2	0	3	0	0	5	4	3	0		1.11298e-05	5.99289e-07	180196	162848	146603	131143	165149	177003	126374	125817	175732	152464	124116	129528	18220.9	20651.1	25096.2	46796.4	14738.8	13034.2	29372.4	15648.5	15898.8	14405.4	47073.6	19024.4	28061	0
913	M542T14	542.365	542.326	542.453	13.9983	13.7534	14.1029	37	5	2	5	2	7	5	0	0	7	3	1	0		0.000102405	4.17184e-06	64072.5	40915.1	47323.8	26628.7	86880.1	76441.9	42397.9	42617.1	78385.7	54393.8	34536	28011.8	14332.9	29891.8	33070.5	23451.5	15357.2	41372.7	27503.6	25987.6	25665.3	24224.7	25988.2	24604.4	25565	0
1573	M543T2	543.088	543.05	543.103	2.13703	2.10397	2.19508	93	6	8	8	8	7	8	8	8	8	8	8	8		0.447104	0.0106378	1.27233e+06	1.20084e+06	1.09877e+06	1.51573e+06	1.04246e+06	1.09397e+06	1.22618e+06	1.30645e+06	1.29814e+06	1.61529e+06	1.43964e+06	1.87755e+06	336919	350227	449157	612759	568231	352087	387487	715646	663026	775998	643840	845573	214658	0
883	M543T5	543.447	543.35	543.482	4.82468	4.75148	5.36142	60	2	4	7	7	4	4	5	7	7	7	2	4		7.72343e-05	3.25706e-06	273658	805367	505280	1.00754e+06	512675	404465	459195	1.5085e+06	508424	617174	106270	1.12353e+06	266090	484206	366599	436296	657502	308150	281802	1.23996e+06	260982	226659	82171.1	774777	224515	0
1577	M543T6	543.103	543.087	543.134	6.33892	6.29339	6.39137	54	4	6	4	6	4	3	4	4	4	5	5	5		0.548381	0.0130161	704002	581868	304836	671742	422927	456827	538630	535183	379933	521292	257944	535277	602846	419740	180066	453820	294381	560885	477421	424401	259662	290563	228584	351432	249845	0
1209	M543T9	543.183	543.155	543.208	9.39008	8.75664	9.63854	31	1	2	0	5	4	3	3	4	2	3	0	2		0.00189324	5.85179e-05	299637	301901	191556	725096	374902	346558	326742	419141	203597	360903	163045	484206	277954	153885	81147.6	414374	242889	240924	197441	237766	71177.8	265139	69822.2	259754	161921	0
1554	M544T2	544.101	544.079	544.144	2.14027	2.09116	2.20783	69	4	6	6	4	6	6	6	5	5	6	8	7		0.268496	0.00646243	277466	262676	242290	336057	227177	242263	264040	305091	278053	348268	303656	428427	63136.5	69364.8	98641.1	118360	120176	71047.2	77961.5	133099	140498	166923	129084	172717	47353	0
1570	M544T6	544.125	544.104	544.233	6.33471	6.28513	6.39137	45	3	6	3	4	4	3	4	4	3	5	3	3		0.371224	0.0088484	226970	190881	120600	215696	149855	153710	175443	193296	131799	160345	122180	188230	149066	103099	47893.1	105474	78342.8	144530	115511	97070.7	61834.6	73785.7	96773.4	84102.8	162104	0
1558	M545T14_1	545.336	545.323	545.354	13.5912	13.4698	13.622	32	2	4	3	1	2	0	0	0	4	6	5	5		0.303523	0.00727602	234634	407631	311790	173294	347842	253788	254354	212282	175286	358977	298509	370705	339724	339508	298403	74186.2	233887	128790	80626	110655	141801	143342	177258	202299	64860	0
1589	M545T14_2	545.434	545.384	545.473	14.3805	14.2988	14.442	55	4	5	6	6	3	5	4	4	3	5	5	5		0.83669	0.0197243	410081	426767	444444	565496	358389	408732	412662	405233	304567	306094	261123	318611	223374	225672	283409	393784	272735	281607	305161	229856	146041	186727	157547	144162	207147	0
1235	M545T8_1	545.112	545.088	545.149	8.425	8.39421	8.45805	76	3	6	6	7	5	8	6	7	6	7	7	8		0.00279138	8.4353e-05	251542	273512	265899	565247	227380	321001	319047	350055	270781	325756	281545	604350	168211	128996	146550	209544	115504	85146.2	141678	137413	112758	140405	139659	263927	131204	0
1385	M545T8_2	545.152	545.141	545.239	7.59895	7.03174	7.6169	28	1	2	2	5	2	1	2	2	1	3	3	4		0.0175956	0.000474391	177759	188156	203458	440964	150733	167438	235363	275925	179193	261639	172545	329008	57407.2	73265.9	113285	260959	106833	130719	179904	224053	99444.3	173845	109360	219489	150824	0
585	M545T9	545.218	545.209	545.248	9.36164	9.28041	9.42943	6	0	0	0	4	0	0	0	0	0	0	0	2		2.91614e-06	1.86111e-07	200132	230449	217579	403437	195588	202174	191195	247568	169998	208796	165879	360142	42865.8	47062.5	33005.3	103189	81279.2	49328.8	50014.8	39875.6	40573.8	58351.2	43471.3	84975.3	37835	0
1424	M546T14_1	546.35	546.343	546.364	13.5857	13.4972	13.6175	24	2	3	3	1	2	0	0	0	0	4	4	5		0.0345703	0.000905049	165897	209332	199082	151197	149750	133296	126195	160818	128052	157858	131337	184804	85369.7	81665.4	64492.2	35215.3	83992.7	34102.1	15680.8	30658.3	12988.8	39721.5	61665.2	65884.6	25487	0
1590	M546T14_2	546.439	546.402	546.476	14.3782	14.3019	14.442	55	4	5	6	6	3	5	4	4	4	4	5	5		0.877475	0.0206659	183208	191118	192662	246769	166623	189840	185762	179955	137588	141876	113883	146190	99458.2	102367	120564	171552	119139	129159	138569	104636	65817.8	88133.9	66803.3	67533.8	94462	0
1251	M546T8_1	546.134	546.107	546.15	8.41756	8.38003	8.44524	48	2	3	4	6	2	7	3	2	3	4	5	7		0.00328661	9.81756e-05	75536.9	82523.6	84501.5	173506	64127.5	102729	95208.5	102612	85723.3	96700.5	88327.2	193864	58588.4	46029.7	42670.1	76071	40745.6	29140.9	52222.9	42325.3	44043.5	45347.7	45375.8	84482	37285	0
1096	M546T8_2	546.161	546.145	546.224	7.59465	7.56822	7.9546	22	0	1	2	4	2	1	2	1	1	3	3	2		0.00049367	1.68257e-05	78535.6	81990.5	83653.4	164881	65417	75732.2	106245	128640	78122.9	99456.1	65464.1	132542	16356.5	23569.6	36911.8	81513.9	33244.6	39325.4	58816.2	72997.5	33253	55802.6	34803	66329.7	46204	0
1058	M547T4	547.155	547.137	547.191	4.18237	3.61981	4.35044	38	4	5	1	2	4	3	4	6	2	2	1	4		0.000374157	1.31931e-05	293308	304735	122024	279764	344980	252517	317424	451896	270303	200118	101132	307185	166907	172172	68579.9	291860	251294	185761	157397	226759	215433	137624	48923.1	125668	264415	0
1089	M547T5	547.093	547.04	547.117	5.45359	5.39957	5.53224	23	1	1	0	2	2	3	0	2	3	3	2	4		0.000457703	1.57094e-05	189841	219442	176038	262117	175857	238481	190429	259906	222580	211682	129756	254725	73954.1	61160.6	34720.9	51312	68902.1	82484.6	43542.6	50990.2	67392	44057.7	37857.5	62043.6	33014	0
575	M547T9	547.256	547.21	547.27	9.17649	9.09604	9.2807	15	0	1	2	4	1	0	0	0	1	1	1	4		2.66271e-06	1.71695e-07	185084	213783	208604	331759	193412	190813	164458	234220	179586	181791	157025	358701	38553	56788.3	30436.5	50881.4	33294.4	45775	24239.4	45551.8	60964.8	54768.9	48571.6	114764	36122	0
656	M551T16_1	551.392	551.357	551.401	15.6817	15.5408	15.7486	79	6	2	7	7	8	8	6	7	8	6	6	8		7.02625e-06	3.99886e-07	634484	110132	256676	258190	459769	209342	180028	278075	579998	138862	235240	278822	323610	63819.3	113584	81125.2	147460	62897.9	121807	84969.7	235246	60374.9	139620	143804	169268	0
465	M551T16_2	551.4	551.374	551.403	16.4454	16.3042	16.468	11	3	0	0	0	2	0	0	1	5	0	0	0		4.32127e-07	3.4765e-08	348427	71350	112082	59570.5	223333	123514	95200.1	129477	278594	77301.5	97948.2	69307.8	225192	33339.2	44362.7	33356.8	73050.5	37691.1	42505.7	59300	111746	30332.4	41222.2	30354	59322	0
1168	M551T5	551.322	551.248	551.377	4.8332	4.75148	4.90973	47	3	3	5	5	4	3	1	5	5	6	1	6		0.00118681	3.80069e-05	137641	186198	173685	283849	160293	135125	107875	252521	197264	216136	85349	359900	137152	105703	105471	124849	139689	107646	72607.2	131833	105793	112372	37991	101899	40428	0
1561	M551T7	551.063	551.04	551.099	7.30404	7.23852	7.34696	88	5	8	8	8	7	7	8	7	7	8	7	8		0.315306	0.00754823	353865	528184	469620	1.00569e+06	376803	477443	458901	760674	432493	737292	588780	1.28383e+06	380414	381787	306178	653575	276278	438492	370025	743573	426117	705587	550201	1.27083e+06	356287	0
353	M552T11	552.268	552.2	552.374	10.7813	10.4434	11.4502	31	0	2	2	0	0	5	8	7	0	2	4	1		6.50887e-08	6.89787e-09	75649	134187	90201	146452	139948	309875	364271	472980	78207	136670	98564.1	207186	25349.6	65790	40499	62177.9	98409.1	158133	110425	162266	16329.5	106690	67190.2	94898.5	103201	0
904	M552T16	552.429	552.356	552.477	15.9285	15.5539	16.5041	78	5	5	7	7	7	5	4	3	7	7	6	7		9.35027e-05	3.855e-06	553960	198043	340690	247258	490466	289184	209389	206943	576640	238498	319736	234609	279669	114748	143715	53695.4	195062	78392.4	141212	56712.5	203902	101681	165509	66802.5	90351	0
1551	M552T7	552.07	552.052	552.104	7.30968	7.23852	7.33821	55	3	5	6	6	5	5	4	4	3	4	5	5		0.259608	0.00625495	119998	167105	143922	300290	121178	146167	148999	237430	139512	223234	173811	381416	116700	111198	90536.4	182936	85764.8	125670	106663	219909	129187	208486	157968	349928	96766	0
1383	M553T11	552.543	552.398	552.614	10.5387	10.3188	10.9698	41	2	4	3	6	5	3	0	1	5	5	1	6		0.0172366	0.000465219	280271	243205	167694	639987	261992	206691	181910	277082	226686	261173	63544.1	706528	228694	276215	171714	486600	222455	173401	166474	267688	127758	191963	45182.1	415200	218655	0
493	M553T15	553.254	553.219	553.276	14.64	14.5053	15.0215	59	5	7	7	2	5	8	5	0	8	6	5	1		8.28679e-07	6.26104e-08	250133	232963	209015	103347	184372	279329	209565	70247.3	287782	155613	139752	83583.4	75943	76193.9	56983.4	120514	75123.1	73744.6	76173.8	8993.87	113870	37705.2	73664.6	55870.7	86548	0
618	M553T16	553.443	553.427	553.458	15.9605	15.9113	16.0075	30	2	2	6	0	5	0	1	0	3	5	6	0		4.36688e-06	2.64342e-07	173720	88400.4	119084	62797.2	183329	113844	80394.7	69232.3	175894	98448.4	111046	61429.8	83438.6	39980	42661.3	20296.5	59627	28147.3	36351.6	14669.3	57639.1	39149.5	48628.1	22275.7	35280	0
1045	M553T7	553.071	553.044	553.107	7.36345	7.28983	7.43236	39	2	4	2	4	3	2	6	6	1	3	2	4		0.000346114	1.23174e-05	150217	181160	135463	231197	153879	148786	196760	303407	115452	146836	95644.7	252547	64912.5	44506.4	41124.1	68627.2	47235.2	40119.9	75462.8	123282	52149	61657.6	46651.2	149702	55171	0
307	M554T15	554.266	554.251	554.288	14.6347	14.5053	14.7402	42	4	6	7	0	3	8	3	0	6	2	3	0		2.57889e-08	3.13106e-09	101925	95434.4	87632.6	32325.4	79594	115553	88164.6	47507.6	116102	65002.2	59792.7	31888.4	28277.8	32804.8	23862.3	18584.1	29159.1	28775.1	32199.4	7582.15	42376.3	15365.3	26894.7	8647.77	32998	0
1156	M554T17	554.469	554.428	554.49	16.8693	16.6997	16.9453	64	4	2	5	7	7	8	6	5	6	5	5	4		0.00102818	3.32537e-05	159383	54187.5	85823.1	76226.5	135716	107260	99363.6	88523.7	156667	69051.6	71055.2	67144.7	77812.7	20777.5	37959.3	17129.2	50160.3	25641.3	59236.7	33328.6	60553.5	25683.8	36828.2	27604.7	30841	0
838	M555T17	555.462	555.449	555.489	16.8854	16.8413	16.9233	12	2	0	1	0	3	0	1	0	5	0	0	0		4.45645e-05	1.98473e-06	81112	29417.5	41640.2	32806.4	67171.9	57024.6	49208.8	42076	73625.8	36711	33047.1	29534.8	33063.2	13246.5	17716.7	4960.32	25188.7	9677.22	29890.6	12751.1	25837.6	14325.4	16644.9	10383.7	12557	0
960	M555T5	555.06	555.018	555.089	4.68908	4.49744	4.8129	75	3	8	7	6	8	6	8	7	6	6	6	4		0.000143198	5.57659e-06	478661	747605	523560	718678	602522	558061	859969	794188	485554	629092	393576	599864	110453	174939	256672	100971	198930	221897	221148	152200	208289	286046	130461	219134	54839	0
875	M556T16	556.457	556.421	556.484	16.0763	15.9991	16.1339	22	0	0	1	0	4	0	1	0	6	3	6	1		7.12756e-05	3.0317e-06	36176.2	25378.2	35376.2	22464.6	62374.6	39433.6	34835.6	21255.8	66597	38082	45129.4	25671.8	14821.7	12144.9	13911.6	7109.94	25195.2	8020.71	17690.8	7240.88	25477.9	17760.8	24227.4	8026.1	14898	0
1380	M556T5_1	556.086	556.047	556.128	4.68586	4.49641	4.83708	36	2	6	2	3	5	2	7	3	1	3	2	0		0.0168911	0.000456374	151280	202984	156084	192419	188614	168449	263833	209364	164774	178642	123788	198088	37350.6	80971.6	67945.9	60903	63575.8	66517.1	57002.8	65382.9	51630.9	92829.9	40685.4	58967.4	15742	0
36	M556T5_2	556.185	556.166	556.228	5.32695	5.26494	5.37679	16	0	0	0	8	1	0	0	4	0	0	0	3		1.88705e-11	1.86849e-11	88134.1	65148	54442.2	292020	71485.4	63732.4	72859.5	351654	82295.7	69766	45254.7	154970	11810.7	7060.7	4629.65	51833.2	16354.1	15641.8	4500.85	130210	14588.9	23094.6	11875.9	49775.4	80222	0
103	M556T6	556.197	556.191	556.211	5.8808	5.85629	5.92013	6	0	0	0	1	0	0	0	4	0	0	0	1		1.85059e-10	6.5193e-11	58422.5	44951.2	40308.3	180884	41952.2	46054.5	52207.4	270200	49481.4	38699.7	28583.1	119994	7567.35	7867.76	8960.68	47264.6	17296.2	12194.5	10572.9	44179.1	11604	6210.85	7402.23	37661	35716	0
305	M556T7	556.165	556.145	556.203	7.14296	7.0766	7.50107	31	1	0	0	6	0	2	1	7	3	2	2	7		2.46035e-08	3.00243e-09	96652.7	99342.9	79913.7	377116	87355.6	105507	110594	412673	108914	100856	81126.3	354768	30574.5	28730.1	21254.4	173870	15078.7	53448.9	56781.8	129776	24307.6	24076.6	53743.4	98041.8	76261	0
200	M557T12	557.393	557.367	557.432	12.1119	11.9658	12.2513	13	0	0	0	0	0	0	7	6	0	0	0	0		2.01371e-09	3.74405e-10	41944.1	29881.6	27175.2	21058.9	36974.8	81890.8	268482	371570	30119.1	21657.4	21129	17753.5	4355.89	13354.9	9313.49	33303.7	13090.4	28284.5	154408	241225	10854.5	10067.1	15826.2	18979	169742	0
268	M558T11	558.162	558.15	558.252	10.5681	9.90662	10.8372	19	0	0	0	6	0	0	0	6	0	0	0	6		1.01519e-08	1.40752e-09	36101.7	36190.5	24857.9	201120	31078.4	32364.7	33324.7	229580	34197.2	35097.1	18843.7	194131	14942.1	9669.47	5442.58	95637.3	12228.7	12821.3	11101	149084	11828.2	10885.2	5486.59	64564.8	60566	0
396	M558T12	558.393	558.365	558.444	12.1008	11.9552	12.2413	11	0	0	0	0	0	0	6	5	0	0	0	0		1.34194e-07	1.26627e-08	2807.81	3447.61	1622.59	2340.02	10212	29649.3	115865	162249	4164.54	5283.76	3350.61	7777.58	3817.9	3554.11	1154.47	3674.34	10062.4	21624.5	67697.9	111817	7000.78	6701.37	4819.49	12987.7	71798	0
1455	M558T16	557.55	557.483	557.591	15.5199	15.3719	15.5702	93	6	8	8	8	8	8	7	8	8	8	8	8		0.0474223	0.00121918	1111600	1.11363e+06	1.01322e+06	739599	817457	1.09065e+06	704564	722262	925082	901562	1.0106e+06	966079	358009	427942	390905	310843	328431	223670	272472	164204	273919	362232	410602	196905	290185	0
1464	M559T16	558.552	558.491	558.585	15.5206	15.3719	15.5769	93	6	8	8	8	8	8	7	8	8	8	8	8		0.0524588	0.00133984	501569	486673	446265	310990	373065	484809	302146	329710	404961	407712	454020	410458	157452	195384	181093	117522	148052	104999	118213	94667.2	124325	161889	177897	91594.9	125953	0
1071	M559T7	559.134	559.104	559.153	6.78841	6.27943	6.82602	64	3	7	8	6	4	5	4	6	5	4	7	5		0.000408215	1.42353e-05	249810	312435	290062	483744	209942	254154	286109	346053	266677	281140	233019	457624	63884.7	59418.3	59126.3	76367	85771.6	109659	86474.3	116393	103101	77163.2	71769.7	167899	94038	0
1300	M560T11	560.421	560.333	560.486	10.5092	10.33	11.174	75	5	6	6	7	6	7	5	5	7	7	7	7		0.00596723	0.000171326	179899	181227	119620	373927	194870	227598	93821.5	190580	239571	260574	90060	479481	123149	168285	97735	254758	201818	138102	63767.9	137018	107393	141075	65571.7	284568	113023	0
1527	M560T16	559.512	559.438	559.544	15.5158	15.383	15.5793	58	4	5	6	3	6	7	1	3	4	5	7	7		0.158322	0.00387732	155182	149199	136960	106507	132480	164872	116590	119363	118443	121947	129583	122889	49521.7	52440	49568	33883.7	55971.5	22845.1	42542	27829.3	47902.5	44171.4	47968	18634.8	31629	0
652	M560T7	560.151	560.127	560.176	6.78407	6.75667	6.82086	30	0	3	6	3	0	2	1	1	2	4	5	3		6.77441e-06	3.87002e-07	120509	139270	129435	208467	110230	108505	129240	161312	132626	118948	100820	190340	19188.6	21665.8	28204.6	37672.5	42178.7	32428.5	29577.2	38942.1	38431.9	14555.9	19254.1	50175.3	33469	0
191	M560T9	560.207	560.1	560.242	9.06959	9.02662	9.1069	17	0	0	0	3	1	4	0	1	2	1	0	5		1.72062e-09	3.32325e-10	90559.3	82830.8	63719.7	134203	80069.9	104842	75023.2	136015	89315.4	85643.2	41077.5	167715	20936.3	25772	15984	24517.5	19068.7	24659.9	12887.3	18400.7	23367.4	12581	13475.1	37425	41069	0
1437	M561T4	561.121	561.103	561.153	4.20531	4.1365	4.26611	46	3	4	2	1	6	7	7	6	3	2	2	3		0.040534	0.00105221	554601	516005	346466	301086	586980	501744	647270	881513	299729	369894	139921	376006	589531	631475	603563	409692	621633	315161	503676	837281	292211	531823	113905	404479	188997	0
1202	M561T6	561.15	561.122	561.159	5.86151	5.23967	5.91254	62	5	5	6	6	4	5	3	4	7	5	7	3		0.00180164	5.58951e-05	399270	293516	299329	444850	290867	327906	246168	329663	336142	276443	212546	368072	94007.9	61267.7	99395.8	120788	72113.9	105171	37964.2	99850.4	91597.2	47517.8	107253	155470	63535	0
640	M561T7	561.107	561.097	561.143	7.13042	7.0766	7.19293	52	3	5	6	6	3	2	0	0	6	7	7	7		5.77321e-06	3.35754e-07	367329	345827	271076	632401	278503	256784	216332	281146	486012	459925	332835	714848	183906	146008	103627	318030	95350.6	50057.4	41907.7	50689.9	203072	149871	153943	197981	160507	0
1257	M561T8	561.066	560.982	561.111	8.41644	8.37279	8.47516	85	5	7	6	8	6	8	8	8	8	7	6	8		0.00349963	0.000104027	270821	335310	249275	550715	301691	333245	468858	439426	268251	391502	196172	524476	150496	169579	122359	194132	197971	148097	202128	176166	126945	240104	97555	234625	107638	0
1413	M562T4	562.136	562.104	562.183	4.21204	4.1365	4.26764	38	2	4	2	1	5	4	6	5	2	2	2	3		0.0274441	0.000725875	198755	184946	127514	139946	218566	180240	221087	289186	129234	143785	62107.9	150254	180918	184696	170423	118542	183261	94882.6	144861	242746	87966.5	156460	33166	114715	52142	0
1076	M562T6	562.156	562.147	562.206	5.84435	5.80264	5.87555	13	3	1	2	1	1	1	0	0	1	0	2	1		0.000429839	1.48852e-05	133999	100818	97972.9	155658	100147	114481	92645.8	118384	126900	99971.4	76877.6	135568	34614.4	29726.1	37628.4	27100.1	15676.9	32602.7	16995.6	30821.4	26433.2	18507.2	30236.8	46379.8	18874	0
633	M562T7	562.138	562.116	562.158	7.13234	7.0766	7.19293	41	2	2	4	6	1	0	0	0	5	7	7	7		5.51087e-06	3.22861e-07	127768	111195	97528.6	213025	106119	95643	88719.6	121364	161342	150979	113834	230156	53066.6	39947.5	31180.5	92317.9	29388	12609.4	15822.1	19702.6	58976.1	41064.7	47991.2	58585.1	46731	0
910	M562T8	562.135	562.084	562.161	8.41063	8.35067	8.44764	52	2	3	3	6	3	5	7	5	2	5	5	6		9.98493e-05	4.08166e-06	112246	124341	93104.9	211068	119731	127681	170164	170066	112583	141011	84886.2	188573	48901.4	43614.7	35951	47215.6	63323.9	31978	57478.1	54581.2	25775.3	75530.9	23796.8	72364.5	31369	0
1147	M563T11	563.125	563.102	563.165	10.5224	10.3405	11.174	84	5	7	6	8	7	7	6	7	8	8	7	8		0.000939607	3.05588e-05	723801	717970	592609	1.68888e+06	767585	879416	446195	773421	980021	956167	562461	2.19949e+06	411609	498093	347431	991580	487906	455031	211760	418514	375711	422326	275588	993883	382749	0
1533	M563T14	563.458	563.426	563.489	14.3714	14.2988	14.428	37	3	4	5	5	4	3	3	2	3	2	2	1		0.185574	0.00452171	124969	94844.1	106879	143208	102428	107317	94063.6	116823	122990	64319	64370.7	90656.3	41210	47523	57690.3	83218.4	60894.2	46390	70361.5	46878.9	82700	47465.7	37974.7	34498.6	46967	0
1510	M563T6	563.142	563.04	563.249	6.01267	5.36315	6.46515	51	5	6	6	3	5	2	6	4	1	2	3	3		0.120064	0.00296744	663663	578267	461719	425725	639464	302323	460442	1.07769e+06	214523	222055	206391	347397	624732	391784	335686	328709	685774	180288	414502	1.27796e+06	64650.8	79785.5	150685	239951	251475	0
813	M563T9	563.231	563.205	563.258	9.1923	9.12123	9.2512	18	0	1	1	6	1	0	0	0	1	2	2	4		3.41475e-05	1.57128e-06	151160	202359	146302	259230	177070	139531	157792	205601	128072	151364	107715	240863	48797.9	49687.5	47413.2	58744.2	57702	44404.2	39248.3	71072.9	48941.7	51731.9	37126.9	64513.5	23073	0
1160	M564T11	564.14	564.088	564.177	10.5254	10.3526	11.1615	82	5	7	6	7	7	7	6	7	7	8	7	8		0.00108136	3.48572e-05	272297	265723	218952	606224	286991	333874	177176	298750	364412	339087	207148	779662	149380	165348	120658	346733	166461	164885	81936.4	149366	132946	142396	101777	347597	150366	0
1515	M564T14	564.48	564.447	564.517	14.3707	14.2988	14.4281	30	2	3	4	4	3	3	3	1	3	2	2	0		0.125495	0.0030965	57174.8	48437.3	50178.3	70430.7	48327.3	50745.9	45499.7	58287	51712.9	30973	30886.7	46079.2	21477.3	22873.5	27110.6	32570.2	30868.9	27054.3	31168.4	17251.8	34721.8	20703.2	14715.7	15130.4	25381	0
1177	M564T6	564.154	564.135	564.306	6.02575	5.96139	6.84529	26	3	3	5	3	3	1	2	3	0	0	1	1		0.00133387	4.23384e-05	204535	176080	157649	213364	210395	101596	177464	339760	86545.6	86677.3	74731.6	128157	161664	88754.9	92457.6	124995	188200	40154.6	101674	341339	23562.8	28605.8	41705.9	49338.5	69027	0
477	M565T11	565.146	565.124	565.169	10.5695	10.3418	10.8514	13	0	1	0	2	1	2	0	0	2	1	0	4		6.02604e-07	4.71598e-08	133102	125826	117870	215959	116366	151714	123115	168721	118023	117211	84283.7	254721	36210.5	24246.2	27670.9	69918.4	27798.9	30997	20716.7	31783.8	18940.2	42453.9	27225.1	58460.3	33230	0
1215	M565T14	565.364	565.349	565.392	14.4812	14.3692	14.5714	87	6	8	7	8	7	8	6	7	8	7	7	8		0.00205591	6.32481e-05	731037	653693	799357	878210	691930	692029	453696	510976	890991	600303	715561	925613	130256	208995	420667	209443	265396	135714	212409	247945	189404	217284	371110	297560	72890	0
1364	M565T15	565.244	565.208	565.303	15.3743	15.3461	15.4688	15	0	1	0	1	0	1	0	2	0	3	4	3		0.0120438	0.00033028	123084	161622	105152	133368	119589	210227	132707	183212	144124	143829	138124	178308	54425	78264.2	42951.5	61198.7	45373.1	61631.2	48139.8	58906.2	55419.4	29628.4	51099.6	54725.2	31820	0
1010	M565T8	565.088	565.055	565.115	8.04309	7.99166	8.08216	79	3	6	6	8	6	6	8	7	7	8	6	8		0.000242525	8.96353e-06	191526	303979	227379	762431	207562	353481	348057	453344	215822	336704	233698	602875	123766	160891	91846.6	516075	74452.3	177147	128447	196589	127027	147469	153858	391380	207295	0
1229	M566T14	566.376	566.35	566.395	14.4794	14.3666	14.5613	82	6	8	7	8	7	8	5	4	8	6	7	8		0.00266476	8.07729e-05	346495	310809	371776	408600	325209	323234	213165	233303	413234	250980	333403	425505	63467.6	105356	195444	100367	124311	65396.4	87030.4	125383	95000.3	122612	171386	136333	33649	0
1171	M566T4	566.182	566.089	566.221	4.40115	4.27804	4.52742	47	3	4	3	4	4	1	2	1	7	7	6	5		0.00123834	3.95311e-05	122486	124672	102514	161616	141973	90988.1	124183	151114	180635	165210	120969	185319	16652.5	23097.9	22554.9	34487.4	72238.7	27970.8	27032.4	72979.5	62158.1	60047.4	42695.6	46419	19946	0
1180	M566T8	566.095	566.061	566.15	8.04321	7.97929	8.07561	54	1	4	5	6	3	6	5	7	2	6	4	5		0.00136576	4.32686e-05	58160.9	97090.5	73442.1	239317	64824.4	112779	106395	144364	71843.8	105932	77646.2	197529	36268.4	47671.3	30559.9	156276	31274.7	56706.2	48400.5	73385.4	44394.2	49114.5	49785	117910	55856	0
1566	M567T14	567.343	567.327	567.355	14.4373	14.3448	14.5201	12	1	1	2	1	0	0	0	0	0	0	6	1		0.338015	0.00807473	90923.3	126822	189761	113598	155661	204972	153801	171571	83800.9	138156	199139	117697	130005	135552	170978	128824	154713	97078.8	82277.3	96124.3	140605	83998.4	120602	122071	36073	0
1240	M567T15	567.275	567.216	567.367	15.1821	15.1163	15.503	42	5	8	2	0	5	6	3	0	7	2	4	0		0.00289036	8.71363e-05	333390	185953	145514	85845.4	227852	194004	133597	122707	301983	131238	106670	101159	213877	140704	114552	65303.1	122038	92565.6	47299.5	45142.3	172249	51000	74264.6	43777.8	48632	0
1017	M567T16	567.397	567.364	567.417	15.9748	15.9052	16.0328	36	1	2	3	3	4	1	0	0	5	6	7	4		0.000254388	9.35235e-06	169886	158909	213586	218286	343113	146336	81570.1	84748.8	395467	294238	299043	238121	80416.5	89592.9	116260	67829.6	272776	42751.5	41827.2	41061.2	214349	166828	173130	101744	139491	0
1255	M568T16_1	568.394	568.266	568.411	15.6849	15.16	15.8729	80	6	4	6	8	8	7	5	7	8	4	6	7		0.00346657	0.000103123	564854	156920	297432	297998	446007	297093	213732	326086	585706	258914	359655	366400	292017	73884.2	176973	35095.5	191833	107404	141387	137065	208310	141607	230114	212881	116302	0
861	M568T16_2	568.4	568.391	568.416	16.4556	16.3164	16.468	10	3	0	0	0	0	2	1	1	3	0	0	0		5.97233e-05	2.58521e-06	396908	52223	94753.1	47347.3	125665	179687	98282.2	114640	308670	53535.4	90222	62178.6	377052	29774.8	62263.7	18670.3	55266.8	122660	84878.8	74647.3	162659	35262.2	66509.5	32284.1	67541	0
1105	M568T5	568.203	568.184	568.225	5.43672	5.37869	5.49411	22	1	1	0	1	5	0	0	0	6	3	2	3		0.00054184	1.8319e-05	136937	84656.9	76292.8	150653	237201	110264	140639	151017	302603	237220	126492	217470	51635.7	30276.6	28853	70317.3	171276	36846.4	31655.5	69193	132867	252605	65491.5	88489.9	57682	0
972	M569T16	569.379	569.358	569.405	15.6693	15.5408	15.7599	52	4	0	6	6	6	1	2	6	7	2	6	6		0.00016482	6.3302e-06	358317	84517.5	143823	143404	195410	154539	134547	187563	363221	86990.2	144549	149910	202481	37521.5	86337.2	30527.1	67211.4	57546.6	70929.2	59888.5	122153	36181.3	90560.3	93986.9	57782	0
1512	M569T6	569.092	569.04	569.121	5.68524	5.64409	5.79098	19	3	2	2	2	3	1	1	3	1	0	1	0		0.122303	0.00302069	313869	178011	132327	137276	137021	104036	189462	252434	92144.5	90540.9	57877.7	119660	354256	158828	117045	92929.2	108124	51110.9	157291	185533	55354.2	43977.4	33408.1	69725.6	115810	0
810	M570T16_1	570.469	570.38	570.501	15.9615	15.5408	16.0164	84	6	7	7	7	8	7	5	7	8	7	7	8		3.38146e-05	1.55812e-06	1423173	834761	1.63564e+06	625630	1.783e+06	1.08439e+06	750773	512195	1.71133e+06	1.14525e+06	1.75564e+06	621803	686168	527786	686959	219792	752161	340550	501362	185252	545301	507405	943130	294104	442857	0
992	M570T16_2	570.476	570.45	570.499	16.4902	16.3363	16.5748	39	1	0	0	4	3	3	7	8	7	2	1	3		0.000209485	7.85992e-06	696503	343979	612827	387960	804445	706557	652384	467466	1.16162e+06	576214	675410	451129	251427	145085	247947	114498	314501	143332	331362	117048	465489	217810	323803	237599	213544	0
330	M570T9	570.293	570.243	570.325	9.15312	9.09797	9.31039	22	0	0	0	0	1	4	8	7	0	1	0	1		4.6166e-08	5.1938e-09	81401	83121.5	69958.2	133585	88119	231213	315152	308872	81717.5	90795	65460.6	120465	24459.3	17877.5	25517.8	33957.9	46687.2	151974	77842.6	127071	16873.9	85771.6	16926.5	62299.7	30178	0
873	M571T16	571.447	571.437	571.481	15.9657	15.8474	16.544	82	6	4	7	7	8	7	5	5	7	7	7	8		7.10383e-05	3.02264e-06	660284	465694	733250	351913	783538	573425	378404	287876	803053	576569	799074	388276	261124	240781	283930	58069.7	306944	147804	214825	79968.6	243604	235824	390122	61963.5	192807	0
921	M571T4	571.03	571.01	571.05	3.81768	3.77593	3.8429	10	0	0	1	1	0	0	2	5	0	0	0	1		0.000108784	4.39431e-06	59097.6	89247.7	79395.4	112791	57766.5	61569.6	111311	111920	72534.6	94835.7	45172.2	120591	14778	35142.2	37494.6	32473.6	19952.8	29218	27338.5	57955.8	34955.7	40314.9	18929.7	40271	12983	0
1379	M571T5	571.144	571.118	571.155	4.923	4.84114	5.09592	47	4	6	4	1	5	2	6	6	3	2	4	4		0.0164657	0.000445457	243817	281192	179026	166514	232912	144167	248690	340094	208506	178365	123240	245662	78776	139691	101993	147555	159508	50071.9	92090.3	147328	133244	156652	46440.3	153762	58235	0
1210	M572T11	572.197	572.107	572.25	10.5295	10.3304	11.0199	21	0	1	1	1	4	3	0	1	3	3	1	3		0.00189793	5.86531e-05	86105.3	81773.8	52362.6	119538	97504.8	94316.2	64547.6	92509.3	104296	79821.7	39606.1	151018	47389.3	43543.9	23215.6	55344.4	53097.9	50799.5	35115.9	38316.4	36689.1	32734	21249.8	82121.1	41602	0
915	M572T16	572.464	572.448	572.498	15.9649	15.8874	16.0075	46	3	4	7	2	7	3	0	0	6	6	6	2		0.000103233	4.20093e-06	174536	135902	183334	94914.1	183400	168900	107941	76332.6	206867	158527	200037	93235.2	61966.3	60839.5	70178.9	24803.3	67976.9	40349	57035	25818.7	56264.8	61155.6	89226.6	24733	40122	0
1261	M572T5	572.161	572.144	572.174	4.91277	4.86067	5.10834	27	3	3	3	1	4	0	2	4	3	2	0	2		0.00366491	0.000108551	108045	123299	84589.4	88642.5	109984	71512.6	124826	153264	120515	84416.4	65633.4	100012	23649.2	48363	28627	50864.1	63205.7	19807.7	46642.2	54852.2	50690.5	56357.1	19896.7	52524.2	20554	0
505	M573T9	573.105	573.077	573.225	8.55967	8.38978	8.63201	15	0	0	1	1	0	1	5	5	0	0	1	1		9.69466e-07	7.17051e-08	17938.8	26415.6	64163.9	118438	27828.8	171849	382660	394415	60274.3	53156.7	70870.1	175226	17143.9	19433.5	81771.5	142284	22291.6	87062.5	280238	275156	75384.3	47591.9	42239.8	118452	64184	0
744	M574T11	574.248	574.167	574.316	10.5616	10.3304	11.0074	14	0	0	0	2	1	2	0	1	3	4	0	1		1.91821e-05	9.56375e-07	53016.2	52876.4	37935.1	105699	64078.5	78637.1	53498.8	88234.5	89463.9	77458.9	25419.2	90539	23240.9	24880.1	7301.45	49120.7	35257.2	34799.7	17265	34893.3	28759.9	37701.1	9329.36	39082.5	38051	0
966	M575T6	575.062	575.03	575.082	6.03861	5.99895	6.08763	13	0	1	0	2	0	0	4	0	1	3	1	1		0.000151414	5.86352e-06	106984	126033	76948.6	175325	108214	108517	120670	142542	118379	120933	69313.9	144710	31360.7	47915.3	27204.2	44557.2	32027.7	36317	61671	53243.6	52379.4	36035.1	22404.1	31011.9	27967	0
1052	M576T16	575.522	575.476	575.562	15.5246	15.383	15.5769	90	5	8	8	7	8	8	7	8	8	8	7	8		0.000369107	1.30366e-05	982178	1.03011e+06	887240	593862	658092	1.17427e+06	600701	601464	946475	874505	883240	861920	212318	388771	353155	209840	269004	242126	220522	152115	235875	324427	342332	154431	235926	0
233	M577T10	577.241	577.235	577.3	10.2792	10.1877	10.3717	8	0	0	0	5	0	0	0	1	0	0	0	2		3.83026e-09	6.12491e-10	121158	149767	116930	248419	123465	142912	143352	202377	84496.3	102381	63129.2	207301	23531.5	33539.5	27365.3	68448	48309.1	31516.6	43287.5	37595.3	23539.1	27835.8	19112.9	73483.9	34246	0
1064	M577T16	576.527	576.476	576.555	15.5206	15.383	15.5702	90	5	8	8	7	8	8	7	8	8	8	7	8		0.000394517	1.38189e-05	449556	451522	385913	258086	301682	515189	268021	270859	416015	388868	392954	382356	107508	162849	146140	92515.4	121052	113153	96574.7	57153.5	109378	131643	148204	65589.6	102050	0
1155	M577T5	577.1	577.081	577.119	5.30756	5.2523	5.3809	72	6	8	7	8	7	5	6	5	5	6	5	4		0.00101475	3.28469e-05	814400	726318	428744	999317	655423	560526	686880	740212	602873	580439	299269	574712	376873	266839	177091	161017	442300	306153	175479	324870	369331	285169	111678	250971	215920	0
1316	M577T6	577.098	577.07	577.116	5.88186	5.82016	5.9416	88	6	8	7	8	7	8	8	8	7	8	7	6		0.00687002	0.000195026	971223	1.00222e+06	604228	1.07657e+06	797250	751587	913363	975823	708189	677461	412559	827328	459902	424211	383278	271244	324717	423312	322613	405408	327572	297397	185618	328744	187976	0
1117	M577T7	577.056	577.042	577.098	7.13158	7.06421	7.18804	91	6	8	7	8	7	8	7	8	8	8	8	8		0.000600864	2.01237e-05	630321	872574	468280	1.25479e+06	721221	443628	606851	627736	884673	1042818	565158	1.34729e+06	446818	418114	197687	753451	332495	184215	229132	117160	419820	434346	286505	424633	336061	0
728	M578T16	577.51	577.476	577.551	15.5251	15.3849	15.583	54	4	5	6	3	5	4	2	3	3	5	7	7		1.48241e-05	7.61766e-07	118518	134852	107788	73070.5	85677.7	148849	80018.3	81502.8	124012	108851	103164	102625	21930.5	49383	37213.9	20845.9	24632.1	22843.3	24561.6	6158.13	20604.9	34739.3	36174.9	15576.5	25294	0
1154	M578T5	578.103	578.05	578.139	5.30897	5.26494	5.37679	49	5	5	5	6	3	5	4	4	3	5	3	1		0.0010089	3.26694e-05	262005	232003	138037	317325	215000	176369	218393	241222	198754	183595	103430	196763	110473	71973.4	51113.5	49915.4	142716	102263	53193.2	101029	115357	84933.5	36036.1	72508.7	74887	0
765	M578T6	578.101	578.072	578.144	5.88981	5.82745	6.07719	77	6	8	6	8	7	7	7	8	6	6	5	3		2.33031e-05	1.13507e-06	317059	327312	207060	435103	270644	256000	313618	541183	247147	233888	143909	304361	154373	117428	125072	103180	103948	121009	110438	136055	96853.7	86852.9	58684.5	113058	71584	0
1034	M578T7	578.065	578.05	578.094	7.13125	7.06421	7.20028	75	4	7	6	6	6	5	6	5	8	7	7	8		0.000313323	1.12725e-05	220191	273735	156720	403432	235595	145168	203062	177740	290677	325660	180351	428742	110915	115870	62322.1	226148	104173	64795.3	71376.5	78847.3	130738	126717	85131.3	124297	113594	0
665	M579T11	579.088	579.054	579.135	10.5349	10.3526	11.1615	70	5	6	3	7	6	7	6	7	7	7	2	7		7.87217e-06	4.42551e-07	275948	256155	122102	796175	297626	231073	204239	547415	290865	245521	86155.3	881276	173544	192325	109706	514573	211590	122505	108522	275040	145019	100462	39628.1	373864	184060	0
962	M579T7	579.056	579.048	579.082	7.12154	7.05183	7.15032	28	2	3	0	4	1	1	0	0	4	5	4	4		0.000144974	5.63765e-06	142933	176363	108852	247817	140370	99743.6	135948	153973	170935	182077	107103	243671	53649.2	57103.5	32669.3	100328	61921.5	25711.9	40658.9	33007.5	77587.5	72139.1	44836.7	78607.3	52276	0
685	M580T11	580.083	580.055	580.131	10.5388	10.3413	11.174	54	4	4	1	7	5	5	2	7	6	6	0	7		1.09891e-05	5.92795e-07	103332	101355	46383.4	304722	116304	94459.1	74630.5	200008	115063	99079.5	31195	332051	66760.6	72751.6	42889.6	197649	90560.4	49824.4	45832.9	100748	57819.7	36987.8	16272.1	141420	68890	0
389	M580T9	580.251	580.234	580.284	8.69983	8.63765	8.7397	94	6	8	8	8	8	8	8	8	8	8	8	8		1.21944e-07	1.16741e-08	241565	303719	293742	700200	336262	406197	490325	716592	259707	339775	294680	689961	77650.2	107739	71886.7	207598	114596	134874	149786	181690	65884.7	94767.6	75991.7	160298	115175	0
817	M581T11	581.086	581.058	581.133	10.5372	10.473	10.8372	20	1	1	0	5	2	0	0	3	1	0	0	7		3.67228e-05	1.67589e-06	52720.3	68135.4	38236.4	147724	67490.6	68840.6	67124.8	97806.1	56551	53166.2	23198.8	150855	32390.1	46740.2	27257.5	75326.5	51882.2	39054.4	30640.4	53586.6	26871.2	32771.8	7044.38	58207.6	31510	0
1231	M581T14	581.35	581.341	581.375	13.5766	13.541	13.6369	15	3	2	1	1	1	5	0	1	1	0	0	0		0.00273295	8.27036e-05	399782	286352	229032	289253	234458	389444	244298	329821	294412	221261	190238	243483	155887	80146.5	64906.9	147360	85606.8	153941	39866.8	128721	78301.8	68514.3	50895.2	36230.5	83422	0
977	M581T15	581.35	581.329	581.367	14.7218	14.6036	14.7739	48	1	4	5	5	5	1	0	0	7	6	7	7		0.000173488	6.62788e-06	347955	322744	317506	441282	405904	357226	198855	229644	479535	353637	362972	425048	53664.2	69078.9	107394	214685	223335	105592	53366.2	50676.6	139314	132012	159533	60008.4	80015	0
1178	M581T4	581.017	580.992	581.045	3.83438	3.78872	3.89089	33	2	6	1	2	1	4	8	4	0	3	1	1		0.00133705	4.24313e-05	104618	117323	66991.2	127637	60064.8	91815.5	131950	106304	70801.8	79073.9	49055.9	94265.5	57230.6	43883	23454.9	61688.1	31979.6	36397.8	35838.3	40424.9	35597.4	39665.6	30171.9	30873	15245	0
232	M581T9	581.239	581.231	581.254	8.69006	8.63765	8.71895	38	0	1	1	7	2	3	5	7	0	3	3	6		3.64665e-09	5.88018e-10	117495	140495	128784	282208	151819	174509	197302	286036	125214	141404	122025	273229	25838.7	32410.9	22399.8	58831.2	39062.1	41308.2	52563.5	61604.3	22576.8	20627.1	25318.7	43028	37391	0
1287	M582T15	582.358	582.329	582.385	14.7329	14.2534	14.7832	25	0	1	3	3	2	1	0	1	0	4	6	4		0.005162	0.000149779	171700	151573	194879	193786	166439	169815	99634.5	151451	209723	151412	180760	198450	15305	43384.5	140654	95710.8	51706.4	51017.1	28865.1	131980	25401.6	59242.2	119458	61185.5	39843	0
1092	M583T12	583.343	583.326	583.363	12.0953	11.9789	12.1083	7	0	0	0	4	2	0	0	0	0	0	0	1		0.000463583	1.58814e-05	168269	109833	138199	380542	314318	149067	119961	229580	245738	130133	130094	345541	157233	63777	64749.4	236245	171203	23472.3	49446.3	115105	101125	60863	63248.5	138620	48334	0
1557	M583T14	583.285	583.261	583.295	13.7393	13.5942	14.0073	10	3	0	0	1	0	1	1	1	2	0	0	1		0.299696	0.00718745	204474	233374	229473	178326	194420	244183	205980	167936	222810	204000	186050	212438	45016.3	36977.1	37583.5	63615.1	77291.7	70453.5	30764.1	70874.3	56000.2	21977.4	56312	79817.3	27046	0
791	M583T15	583.353	583.336	583.387	14.5713	14.4121	14.6732	92	6	8	8	8	8	8	6	8	8	8	8	8		2.94671e-05	1.38749e-06	1.25129e+06	1.02805e+06	1.27972e+06	1.72292e+06	1.32435e+06	1.10728e+06	663350	949749	1.66614e+06	1.17621e+06	1.35394e+06	1.7373e+06	215474	254838	703438	526309	429910	221770	291817	224832	328895	453208	570907	485102	172350	0
1401	M583T6	583.085	583.067	583.116	6.08956	5.98638	6.17758	37	2	3	4	3	3	3	3	4	3	3	2	4		0.0211455	0.000564518	155983	130818	120303	153452	106266	130482	119218	158208	102432	101782	65588.2	138711	78323.8	55577.3	69963.1	74692	41993.1	51653.7	29726.9	58929.2	48141.7	34214.8	14095.2	54704.4	29157	0
793	M584T15_1	584.353	584.344	584.375	14.5635	14.4082	14.6658	86	6	8	7	8	8	8	3	7	8	8	7	8		2.95473e-05	1.39066e-06	553700	468572	558007	753069	592557	512661	299089	434504	744233	514885	604883	762410	92732.6	112000	294731	220998	174648	83558.6	118676	98775.4	156517	195804	247977	200047	71879	0
1186	M584T15_2	584.375	584.3	584.45	15.4449	15.3727	16.0328	31	4	3	1	1	4	5	1	3	3	2	2	1		0.00151681	4.77036e-05	368674	144296	61886.2	201402	327926	334539	178906	209856	353188	143322	154780	197568	235813	128246	77844	119464	152829	112855	103069	129763	197390	115342	162233	158423	42289	0
712	M585T16	585.388	585.354	585.403	15.9863	15.31	16.0419	97	6	8	8	8	8	8	7	8	8	8	7	8		1.38081e-05	7.18581e-07	1.75708e+06	1.43985e+06	1.75931e+06	2.12691e+06	3.50664e+06	1.38651e+06	634722	841191	3.65233e+06	2.62555e+06	2.54392e+06	2.2586e+06	757067	916720	1.00062e+06	542255	2.08398e+06	401651	404152	401575	1.4818e+06	1.37316e+06	1.3539e+06	847733	1059398	0
679	M586T16	586.368	586.35	586.404	15.9902	15.31	16.0419	93	6	8	8	8	8	8	6	7	8	8	7	8		9.93159e-06	5.432e-07	748242	613762	747204	889226	1.50108e+06	584908	263281	350931	1.55141e+06	1.09447e+06	1.05638e+06	941096	318324	392922	420009	224191	896706	169094	171569	179966	623786	578212	560519	346755	499676	0
841	M587T14	587.261	587.237	587.3	13.8168	13.778	13.8702	19	3	3	0	0	2	1	0	0	5	5	0	0		4.61088e-05	2.04747e-06	179067	189533	115150	117866	128815	137294	107096	87590.9	195487	161606	84009.4	118301	58630.2	63441.6	32578.1	28838.1	70439.1	41181	32730.6	39650.4	62623.8	38910.4	30988.9	35069.3	46874	0
1110	M587T16	587.375	587.352	587.398	15.9623	15.8979	16.0202	34	1	2	4	2	6	0	0	0	5	4	6	4		0.000579333	1.94692e-05	242108	190637	234775	160099	457643	223928	133354	147576	442228	329075	308686	244974	108649	124242	135502	105110	211472	54411.7	64376.8	69413	175890	172038	178939	128486	108869	0
1491	M587T4	587.037	587.025	587.043	4.10579	4.09169	4.18123	6	1	0	0	0	1	0	0	0	4	0	0	0		0.0860617	0.00215664	38274.5	37406.3	28843.2	59948.6	57409.8	13817.9	42967.7	31253.1	146404	35005	17630.4	33001	57725.3	24731.6	12821	35203.9	80568	12554.8	22686.1	23593.4	128850	29088.6	13492.3	29043.9	17428	0
702	M588T8	588.245	588.222	588.26	7.59069	7.56568	7.61906	16	0	0	0	1	1	0	0	0	2	3	4	5		1.30468e-05	6.85491e-07	48557.3	41335	47963.6	109890	62725.8	52325.7	53820.5	79266.1	102131	81071.7	71490.9	132682	5601.05	15957.1	16037.9	44711.4	28275.6	18087.4	20777.5	29982.5	37006.4	31776.4	34124.4	46225.6	25184	0
1039	M589T15_1	589.284	589.192	589.377	15.2339	15.1465	15.302	20	0	0	0	3	2	2	0	0	6	3	3	1		0.000332843	1.18972e-05	46302.2	63407.4	87653.4	231192	176329	348292	277795	194487	337366	244140	209626	137564	27914.7	40411	59416	143227	180587	163032	163729	153170	208321	108813	107364	112229	51831	0
877	M589T15_2	589.392	589.387	589.396	15.1843	15.1826	15.1974	3	3	0	0	0	0	0	0	0	0	0	0	0		7.21193e-05	3.06384e-06	407774	178018	159720	136896	210463	357212	317477	298171	201802	155240	105964	131822	193484	110936	103470	67404.3	119642	97240	126269	99750.5	115207	151114	74772.8	104909	75280	0
892	M589T7	589.109	589.022	589.152	6.76988	6.15276	7.35785	103	6	8	8	8	7	8	8	8	7	7	8	8		8.18142e-05	3.42767e-06	617674	792836	753251	1331064	462368	578713	677299	1.157e+06	670585	737622	582431	1.4051e+06	188241	109786	200656	284415	216871	288398	207574	442786	335804	379024	182471	785216	302221	0
1414	M590T15	590.288	590.213	590.38	15.202	15.1571	15.2503	17	1	0	0	2	2	1	0	0	5	3	3	0		0.028056	0.000741404	52451	44822	43761.8	85681	76053.7	88702.7	90253.8	77800.7	141051	86822.7	60050.6	56710.2	51149.7	13520.2	21930.7	57824.8	58069.7	37231.7	40385.2	28108.9	84471	34715.8	37723.6	36504.1	21419	0
988	M590T7	590.134	590.094	590.153	6.7688	6.22992	7.24192	85	6	8	8	8	6	7	7	7	6	7	6	7		0.000202062	7.60733e-06	221918	280659	259163	452538	167903	204847	242351	390260	244646	281841	223984	411955	63797.4	33930.6	61364	89225	72606.7	98626.5	64187.5	156413	113998	130467	125287	190497	96119	0
1473	M591T15	591.199	591.182	591.224	15.07	14.9559	15.1202	93	6	8	8	7	8	8	8	8	8	8	8	8		0.0636612	0.00161439	681923	725119	762279	549320	588108	687277	917274	665642	1.02322e+06	625271	1.15446e+06	755928	267310	301532	281340	173900	213372	262709	371334	170427	434403	152407	496936	243248	341521	0
651	M591T17	591.423	591.397	591.462	16.6707	16.4628	16.915	59	4	0	6	3	7	7	6	8	6	3	6	3		6.66516e-06	3.81382e-07	435233	166592	264514	197949	423076	365568	431423	466025	376107	218797	238870	191260	164570	66741.4	113848	95181.5	146947	49815.3	224270	153981	98560.8	106166	88147.5	104891	88726	0
994	M591T4	591.103	591.091	591.128	4.16541	4.10788	4.36307	27	1	2	0	2	3	2	3	4	2	3	1	4		0.000210826	7.90537e-06	127653	160625	91612.1	146244	126990	146281	203946	244574	146945	150442	122916	282018	60038.8	59306.9	23141.6	100216	45629.3	60339.2	65198.6	99945.5	50222.1	41989.6	45544.3	146701	33472	0
1502	M592T15	592.205	592.172	592.25	15.0637	15.0033	15.1202	94	6	8	8	8	8	8	8	8	8	8	8	8		0.10038	0.00249755	258444	293159	304003	230448	227193	277767	368068	269336	389060	248938	459571	342961	114825	117470	111660	61781.5	95654	115911	151779	80829.9	167742	62650.6	198826	121074	137704	0
845	M592T17	592.442	592.412	592.474	16.5602	16.3845	16.9021	82	6	7	7	5	8	8	7	8	7	7	7	5		4.93862e-05	2.17945e-06	256657	134383	196510	137229	278736	221933	230735	237737	255703	174812	185786	120950	68686.9	53801.2	70695.6	27695.5	80631.4	21769.3	118780	84020.8	72205.9	62361.4	77271.2	41521.4	37554	0
1030	M593T15	593.201	593.196	593.241	15.2047	15.1524	15.2594	94	6	8	8	8	8	8	8	8	8	8	8	8		0.0003019	1.09032e-05	8.19405e+06	1.01612e+07	1.05838e+07	1.25689e+07	8.11334e+06	1.35901e+07	1.16033e+07	1.56022e+07	8.42005e+06	1.1885e+07	1.37437e+07	1.85191e+07	4.13711e+06	2.84178e+06	3.91806e+06	2.35258e+06	1.46983e+06	3.13537e+06	2.13788e+06	3.8308e+06	2.57324e+06	3.81444e+06	6.45242e+06	8.3589e+06	2355647	0
1044	M594T15	594.196	594.158	594.232	15.204	15.1556	15.2594	94	6	8	8	8	8	8	8	8	8	8	8	8		0.000343226	1.22262e-05	3.40059e+06	4.15292e+06	4.32341e+06	5.24859e+06	3294435	5.55559e+06	4.74393e+06	6.30339e+06	3.41115e+06	4.8588e+06	5.66305e+06	7.49422e+06	1.72371e+06	1.16341e+06	1.61793e+06	992404	602263	1.31184e+06	830704	1.60553e+06	1.01447e+06	1.53067e+06	2.68083e+06	3.44877e+06	929252	0
1048	M595T15	595.208	595.198	595.248	15.2059	15.1646	15.2594	94	6	8	8	8	8	8	8	8	8	8	8	8		0.000359183	1.27275e-05	781735	921858	944612	1.13109e+06	746716	1.22631e+06	1.0465e+06	1.43051e+06	794599	1.08657e+06	1.21046e+06	1.6279e+06	372639	237072	328950	210268	124599	270370	184441	325447	224831	328171	534700	721030	187034	0
1518	M595T7	595.099	595.078	595.116	6.87775	6.7332	6.93755	24	0	2	1	1	1	2	2	0	4	4	5	2		0.129495	0.00319127	303702	446511	358192	659305	359422	508072	429822	342574	839988	868579	621122	925172	95825.1	259301	221909	379949	135447	381565	260201	100815	630360	641535	448338	884247	344084	0
778	M595T8	595.1	595.087	595.114	7.56901	7.48399	7.6199	94	6	8	8	8	8	8	8	8	8	8	8	8		2.66812e-05	1.27552e-06	1.38389e+06	1.8738e+06	1.25789e+06	4.17888e+06	1531995	2.12646e+06	1.79941e+06	2.21631e+06	2.48748e+06	2.76291e+06	1.36975e+06	3.32445e+06	513439	642999	414610	1.06146e+06	637008	1.22188e+06	857804	939107	1.4877e+06	1.09525e+06	803337	1.1128e+06	570914	0
1438	M596T12	596.442	596.397	596.598	12.4311	12.22	12.4942	18	2	5	0	1	2	3	0	0	1	1	1	2		0.0408545	0.00106005	165550	87720.1	19846.9	29571.2	115721	88307.3	61106.8	98889.4	75032.8	71257.9	51129.5	100798	183318	76718.2	21568.8	25575.4	93400.6	43322.5	40400.2	63498.5	38663.5	52070.4	67978.7	106334	57962	0
997	M596T15	596.237	596.208	596.276	15.2127	15.1674	15.2721	81	3	8	7	8	6	8	7	6	6	7	8	7		0.00021341	7.99278e-06	154255	175150	177461	219539	148020	233583	193692	276698	156534	194520	220039	290755	62380.3	39449.2	55320	36754.8	21864.2	45198.3	29209.5	56315.6	36560.3	54192.8	92151.8	117299	32160	0
1395	M596T7	596.18	596.094	596.246	6.89714	6.77841	7.02611	63	3	3	7	7	5	4	5	5	5	6	7	6		0.0200218	0.000536072	240769	281517	243047	484866	244276	281061	287598	296739	366390	399769	315647	525873	87783.2	99651.3	90511.8	176395	93062.4	120559	90633.5	140159	173828	185149	78257.3	280628	109231	0
688	M596T8	596.095	596.059	596.144	7.57067	7.491	7.61599	94	6	8	8	8	8	8	8	8	8	8	8	8		1.1272e-05	6.0583e-07	448367	599108	410270	1.35068e+06	507314	683766	585397	716084	775921	859476	440666	1.07449e+06	159398	192643	125215	332217	206184	396950	263257	278268	438408	331882	240840	357305	193802	0
1571	M597T14	597.264	597.238	597.3	14.3098	13.9485	14.366	16	2	2	2	0	0	4	2	0	3	0	1	0		0.387763	0.00923899	228858	250221	208988	130175	209532	279395	185486	196122	246624	231662	199908	208571	113552	126287	73539.5	113972	131998	96810.6	46551.5	68486.7	131607	69077.2	81756	134888	38151	0
214	M597T19	596.99	596.973	597.012	19.4502	19.4304	19.4909	4	0	0	0	0	0	0	0	4	0	0	0	0		2.52934e-09	4.42159e-10	4379.1	10535.9	10766.6	59942.5	10674.6	7572.49	22037.2	54156.8	3203.72	12771	10094.3	47085.6	3794.47	6260.62	6222.07	13755.8	4929.41	4006.8	9088.6	24438.5	2228.47	5534.92	3801.38	14207	7933	0
623	M597T8	597.113	597.086	597.148	7.56681	7.49697	7.62459	73	4	7	6	8	5	4	4	6	7	8	6	8		4.68347e-06	2.80923e-07	165413	199056	139076	386579	165042	216446	194133	253795	228019	251692	134304	318393	41811	46164.9	34769.1	74126.9	51768.5	97626.2	77747.4	71645.4	106859	83886.1	61197	85449.5	46813	0
1322	M599T12	599.348	599.297	599.367	11.5304	11.1515	11.8959	31	2	2	3	1	3	0	3	5	7	0	4	1		0.00716999	0.000202792	1.19985e+06	569956	797195	1.10519e+06	919457	806254	807676	1.32075e+06	1.49462e+06	399211	1.04565e+06	1.12433e+06	225923	313006	402918	701551	765214	207031	401999	687631	740469	260831	465021	417771	217827	0
1281	M599T15	599.351	599.3	599.45	14.7675	14.4513	15.0701	45	1	6	5	5	3	3	1	0	2	6	7	6		0.00491815	0.000143173	637131	1.14545e+06	1.71449e+06	1.90734e+06	868591	1.31224e+06	761258	537280	884636	1.6638e+06	2.57474e+06	2.61997e+06	506591	773999	1.63989e+06	1.25737e+06	521707	696818	550323	460685	594368	906004	1.54811e+06	1.66755e+06	259928	0
1294	M599T6	599.068	599.046	599.102	6.08575	6.01188	6.44465	83	5	7	6	6	7	8	8	8	7	7	6	8		0.00558464	0.00016114	521579	418445	244344	381219	373730	339709	502966	629235	236587	229964	138926	321882	467726	243138	138576	242147	289587	232923	184898	365965	120708	100300	68892.9	210571	106514	0
1313	M600T15	600.354	600.3	600.375	14.7352	14.3355	14.8156	33	1	1	3	2	4	2	0	4	0	3	7	6		0.00671092	0.000190883	1.13588e+06	1.09114e+06	1.49885e+06	1.57586e+06	1.01625e+06	1.14457e+06	768659	760139	1.50501e+06	1.18929e+06	1.78736e+06	1.85059e+06	220590	296021	824197	405480	511541	316223	317368	280493	368115	690878	1.09272e+06	1.26666e+06	132533	0
1460	M600T6	600.097	600.05	600.178	6.11535	6.01423	6.33597	50	3	4	4	4	4	3	5	6	5	5	4	3		0.0506779	0.00129701	182175	152145	107582	153704	126434	126346	186745	222025	96900.7	104218	84774.9	155339	141459	78506.8	47936	75435.1	94002.2	67040.8	52156	127899	43289.4	38230.6	34243.4	86366.1	31823	0
563	M601T15	601.355	601.334	601.391	15.1578	15.017	15.2185	54	5	4	7	5	8	0	3	0	8	5	7	2		1.992e-06	1.32362e-07	1.09288e+06	804945	1.37649e+06	1.10512e+06	939140	671529	602770	409498	1.93334e+06	808453	1.38059e+06	856711	183354	312041	735199	425786	427560	165447	226362	134899	622700	327547	561064	278303	204490	0
555	M602T15	602.362	602.344	602.385	15.1605	15.0332	15.2397	57	5	5	7	5	7	2	4	0	8	5	7	2		1.8529e-06	1.24531e-07	451012	289229	536471	436147	410132	227861	229776	140177	819630	313381	534879	276472	134544	159077	296332	221689	181561	50716.6	110965	66371.7	264601	131754	216930	138653	81377	0
1324	M602T6	602.192	602.169	602.219	6.17704	6.09196	6.22541	70	6	8	7	6	5	3	3	3	7	7	7	8		0.00727337	0.00020551	321585	276246	227654	464484	239881	163477	165745	245793	317432	400124	341614	739548	53409.6	106663	102365	320820	196787	128157	99957.4	224508	120074	289471	309622	602734	176030	0
1279	M603T6	603.161	603.149	603.18	6.17072	6.11409	6.21201	13	0	0	0	2	1	0	0	1	0	2	3	4		0.0048467	0.000141229	150204	133238	112812	208349	122585	94304.6	96221.4	127504	149934	173523	145781	294986	20509.6	39498.2	36437.2	113442	83348.6	50719.1	34682.4	87084.6	39799.7	101040	104159	212322	62300	0
551	M604T13_1	603.643	603.612	603.718	12.6499	12.4896	12.7723	65	4	6	5	6	6	7	2	6	5	7	4	7		1.75115e-06	1.18689e-07	3.9639e+06	2.25234e+06	872938	2.23299e+06	2.85194e+06	2.35874e+06	452588	1.47569e+06	3.73301e+06	2.55504e+06	733763	1.86931e+06	1.70693e+06	1.42257e+06	701865	1.43606e+06	1.99255e+06	724649	290743	694431	1.20524e+06	1.54997e+06	592819	1.06345e+06	650498	0
774	M604T13_2	604.349	604.283	604.474	12.6492	11.9878	12.7723	78	5	8	6	7	6	7	4	7	8	8	4	7		2.60966e-05	1.25159e-06	523372	344155	128124	272667	353403	319361	117391	205248	587304	385359	68425.4	215295	384417	218145	85171.2	210826	332776	137194	71052.4	79391.1	146268	179976	70722.1	144422	103884	0
1125	M605T14	605.265	605.211	605.35	14.4773	13.8465	14.5831	54	0	3	3	6	3	7	5	4	5	6	6	4		0.000686113	2.27507e-05	253486	370569	258252	500464	242054	499393	376468	469933	366007	355638	314611	446069	98188.9	107814	67315.8	200708	90558.1	138333	48732.9	230595	63094.4	78350.5	129538	398622	95021	0
880	M605T16	605.222	605.207	605.256	15.7407	15.683	15.805	92	6	8	8	7	8	8	8	8	8	8	8	7		7.66906e-05	3.23665e-06	795809	655285	569524	613363	536057	970034	926825	973979	786945	578503	492235	562773	286259	170969	227318	225472	228372	250264	232299	265817	149107	170463	143968	174980	237523	0
722	M606T16	606.244	606.208	606.37	15.7413	15.683	16.0029	93	6	8	8	8	8	8	8	7	8	8	8	8		1.44981e-05	7.48029e-07	290149	244722	211588	305173	190270	357224	339077	425577	283740	218481	186561	283052	111742	77697.8	78984	65711.4	60011.9	98855.9	91941.7	97656.3	65952.3	66547.3	53799.3	56842.6	107365	0
1193	M606T2	606.443	606.416	606.519	2.15865	2.11794	2.21787	15	1	1	0	5	1	0	0	2	1	1	0	3		0.00165554	5.17212e-05	78773.1	66487.9	28252.1	133854	63370.6	48537.9	34763.3	86241.3	48299.1	74849.4	23045.3	120886	46054.5	32270.7	14961.4	117840	44075.8	30234.6	23332.8	54567.5	30049.3	57641.3	26046.7	127143	64015	0
1162	M607T14	607.2	607.15	607.212	14.3679	14.2928	14.442	78	4	7	7	4	7	6	8	8	6	7	7	7		0.00110577	3.55898e-05	2.31613e+06	3.18474e+06	2.90421e+06	2.23623e+06	1.99726e+06	3.15554e+06	3.2001e+06	2.99317e+06	1.82977e+06	2.43012e+06	3.07859e+06	3.08623e+06	1.00138e+06	1.09822e+06	841420	794168	494292	689694	569703	731758	192913	287954	800174	1.67972e+06	503027	0
627	M607T16	607.215	607.2	607.254	15.8737	15.838	16.3472	95	6	8	8	8	8	8	8	8	8	8	8	8		4.91461e-06	2.92839e-07	2.54216e+07	1.92501e+07	1.72424e+07	3.4323e+07	2.17454e+07	3.1632e+07	19467900	2.95348e+07	3.11013e+07	2.48775e+07	1.86122e+07	3.02596e+07	9.08027e+06	4.74714e+06	5.29617e+06	1.04054e+07	6.65759e+06	5.985e+06	4.54138e+06	9.98096e+06	4.52028e+06	6.38616e+06	7.26047e+06	1.02565e+07	3683637	0
1332	M607T17	607.35	607.333	607.385	16.9388	16.8441	17.0232	19	0	0	2	0	5	0	0	1	4	3	3	1		0.00812867	0.000228122	262482	45602.4	138401	122244	240491	251148	181131	241030	492209	152183	268427	267690	299939	58272.2	107050	132782	119129	200148	112927	197359	254164	143578	168844	232106	129709	0
667	M607T6	607.131	607.106	607.15	6.18984	6.12718	6.23375	76	3	6	5	8	6	6	7	8	7	7	6	7		8.3928e-06	4.68521e-07	230521	268664	240219	448600	219321	279115	332159	378526	252707	271959	220378	413878	77680.6	49914.5	67916.4	131712	75383.6	76322.3	64285.6	108501	67682.2	78743.6	76692	125896	96921	0
1500	M608T14	608.192	608.15	608.224	14.3509	14.2737	14.4557	70	5	6	6	1	7	7	8	6	5	6	7	6		0.0976483	0.00243288	975482	1.17641e+06	970082	872207	790915	1.06178e+06	1.07654e+06	1.08855e+06	667576	850620	1.05479e+06	1.07977e+06	404279	378538	358855	285780	263033	369056	342964	186789	195267	349422	316309	505442	214835	0
792	M608T16	608.217	608.192	608.25	15.8725	15.838	15.9316	94	6	8	8	8	8	8	8	8	8	8	8	8		2.95402e-05	1.39038e-06	1.0588e+07	8.08885e+06	7.13465e+06	1.39846e+07	8978757	1.3022e+07	8.0522e+06	1.22168e+07	1.28819e+07	1.04227e+07	7.71531e+06	1.22596e+07	3.8418e+06	1.9588e+06	2.45584e+06	4.63019e+06	2.79348e+06	2.34852e+06	2.02178e+06	4.30578e+06	2.08378e+06	2.78152e+06	3.02184e+06	4.09464e+06	1593179	0
1358	M608T17	608.35	608.15	608.374	16.9322	16.5308	17.0117	23	0	0	3	1	2	0	1	1	5	3	6	1		0.0113982	0.000313532	154497	64640.3	93604.4	82322.8	142752	138618	113536	115352	212420	106570	116765	120593	102615	28537.2	34700.1	74423.9	36742.6	64164.7	36751.4	31705.4	105871	52176.7	66972	74780.8	309202	0
361	M608T7	608.148	608.134	608.184	6.68834	6.60533	6.70504	13	1	0	1	5	0	0	0	4	1	1	0	0		7.84223e-08	8.08847e-09	79358.7	77359.2	81956.6	417783	50940.5	58264.7	76801.7	526847	61036.9	78617.7	47784.7	226968	58028.8	40098.1	51257.6	351650	24034.1	27492.9	33357.1	329854	38551.7	33836.7	16036.3	92795	126375	0
1164	M609T14_1	609.205	609.193	609.254	14.4828	14.4139	14.5478	94	6	8	8	8	8	8	8	8	8	8	8	8		0.00113247	3.63888e-05	3.34086e+06	5.06052e+06	5.16516e+06	5.03012e+06	2.662e+06	5.18547e+06	4.69233e+06	5.85772e+06	2.37763e+06	3.33308e+06	4.90295e+06	6.57595e+06	1.64208e+06	2.31294e+06	1.30409e+06	2.8713e+06	1.04392e+06	1.71473e+06	1.2969e+06	2.07198e+06	703599	958555	1.70418e+06	4.49255e+06	1236914	0
998	M609T14_2	609.367	609.35	609.386	13.6508	13.6377	13.7184	12	1	2	0	0	0	4	1	3	0	1	0	0		0.000213619	7.99984e-06	99049.9	40135.3	12144.9	14465.4	69550.5	142009	118565	127888	39312.8	31153.7	25308.8	10425.1	97516.7	48423.2	14725.7	16689.8	56650.5	96625.2	78691.1	73427	26823	48751.6	35109	17899.5	44410	0
650	M609T16	609.223	609.202	609.252	15.8722	15.838	15.9316	94	6	8	8	8	8	8	8	8	8	8	8	8		6.37016e-06	3.66116e-07	2.4883e+06	1.84641e+06	1.63463e+06	3.26774e+06	2.15083e+06	3.0968e+06	1.88883e+06	2.84976e+06	2.96477e+06	2.36216e+06	1.74409e+06	2.82363e+06	869253	430853	485051	1.04846e+06	639803	572721	448762	970522	446883	615291	673946	920183	347803	0
1158	M610T14	610.206	610.179	610.26	14.4868	14.4139	14.5478	94	6	8	8	8	8	8	8	8	8	8	8	8		0.00105244	3.39864e-05	1.34875e+06	2.05696e+06	2.06791e+06	1.98919e+06	1.05742e+06	2.09649e+06	1.83232e+06	2.35362e+06	927659	1.30539e+06	1.93758e+06	2.67999e+06	694136	962676	523730	1.13976e+06	430840	694501	521457	841409	276930	396593	705573	1.90689e+06	574464	0
660	M610T16	610.235	610.215	610.285	15.8763	15.838	15.9443	82	6	5	5	7	8	8	7	8	8	8	6	6		7.44498e-06	4.21097e-07	430096	328295	289225	528533	375840	548808	336878	492990	512503	404548	301805	480921	152237	66285.6	79290.6	117728	111063	110605	77128.7	177372	73322.8	103211	109516	143720	56329	0
360	M611T10	611.214	611.203	611.223	10.3154	10.1877	10.6789	7	0	0	0	5	0	0	0	0	0	0	0	2		7.82541e-08	8.07385e-09	234477	245419	210834	666163	195530	231981	182030	298348	158520	205642	171331	407724	63252.7	82453	80012.9	343568	81122.3	62574.1	33432.3	86955.1	27138	97823.5	87654.5	114859	87596	0
1069	M611T15	611.277	611.219	611.377	14.5525	14.4392	14.81	85	5	8	8	7	6	8	7	8	6	7	7	8		0.000405325	1.41477e-05	543219	756100	754000	705200	518080	830164	789409	1.03916e+06	423926	560194	646985	810969	185233	273598	166818	254754	184200	208619	209583	206312	121897	269316	215288	401478	129906	0
657	M611T6_1	611.1	611.078	611.114	6.45584	6.38941	6.52301	91	6	8	7	8	8	8	8	6	8	8	8	8		7.03053e-06	4.00105e-07	776770	1.40922e+06	1.15514e+06	2.99259e+06	1.1627e+06	1.97005e+06	1.71992e+06	1.49256e+06	2.32076e+06	2.70921e+06	2.14908e+06	3.10177e+06	251365	718930	733855	1.14441e+06	416368	1.05246e+06	840909	505310	1.01116e+06	1.05997e+06	1.11299e+06	656706	471581	0
1372	M611T6_2	611.1	611.092	611.109	5.56883	5.53286	5.6329	16	0	1	0	1	0	1	1	0	3	3	4	2		0.0146793	0.000399303	299181	348269	296290	615947	321650	400507	386746	279903	601290	678170	540768	688097	123589	177498	145221	313327	167547	325457	284343	115166	367377	410851	331588	385315	216435	0
1143	M611T7	611.1	611.084	611.117	7.08656	7.01475	7.16206	83	6	7	8	7	8	6	7	7	6	6	7	8		0.0008616	2.81604e-05	1.18245e+06	1.63834e+06	1.35696e+06	3.81696e+06	1783917	1.95366e+06	1.91968e+06	2.70257e+06	1.58868e+06	2.22954e+06	1.18314e+06	2.94567e+06	303443	587614	349372	1.47979e+06	966105	1.29703e+06	919341	1.28644e+06	823465	823561	601844	1.10939e+06	514802	0
638	M612T12	611.588	611.55	611.718	12.3871	12.2394	12.5582	27	3	2	1	5	3	3	0	1	3	3	3	0		5.75156e-06	3.34698e-07	615671	306444	177003	317988	370178	319536	88555.8	193593	623815	268732	113081	286465	212860	191082	92182	288227	284802	131313	68687.7	117842	222369	132577	91629.9	142781	193622	0
545	M612T15	612.366	612.273	612.421	14.666	14.4927	14.7695	80	5	7	7	7	6	8	8	8	7	6	6	5		1.61452e-06	1.10686e-07	234370	203886	214068	201289	214892	355765	374172	451111	163415	161196	145266	167670	61951.8	41892.3	71813.3	62247.6	66435.3	142203	132049	172429	41358.1	112903	56421.4	77237.7	74251	0
692	M612T6	612.089	612.05	612.128	6.4512	6.37663	6.52301	72	2	4	5	8	6	7	5	3	8	8	8	8		1.16114e-05	6.21346e-07	244268	466396	376425	952186	394902	627473	564455	504944	756534	840647	679871	1.00679e+06	116272	227872	225747	391688	125100	315011	252609	158286	305507	341164	348648	219899	156895	0
1191	M612T7	612.088	612.061	612.137	7.08639	7.017	7.13556	73	6	6	7	8	6	5	5	7	5	7	3	8		0.00163548	5.11435e-05	387939	523891	443321	1.21098e+06	556912	603700	613452	850442	516269	676457	405649	931012	89249.6	180674	107007	487002	299750	394960	280739	386599	257339	280619	203858	333828	168998	0
617	M613T15	613.386	613.353	613.442	14.6273	14.5802	14.708	23	1	1	1	0	2	3	6	8	0	1	0	0		4.33556e-06	2.62721e-07	361381	297912	337928	204414	271507	494327	576356	524042	317712	261586	212989	206208	111185	127575	209896	42696.4	134314	165052	272016	133214	58867.4	157357	52149.5	67492.7	128102	0
926	M613T16	613.413	613.393	613.439	16.0238	15.8936	16.0802	73	5	6	6	8	8	6	3	1	8	7	7	8		0.000112708	4.52927e-06	634001	388455	501832	397793	712836	461619	323624	334807	786520	486759	540022	395913	228120	153231	211259	93602.1	256912	106485	163606	76700.1	211408	176608	239284	90712.5	159244	0
1430	M613T7	613.098	613.05	613.149	6.63705	6.39729	7.05647	82	5	7	7	7	7	8	6	5	8	7	7	8		0.0382963	0.000997286	535300	549559	490268	1.11721e+06	534148	605658	513647	670910	559499	681257	469655	754568	198038	188809	215088	344711	190389	273718	213886	355946	203631	195592	148028	363752	118615	0
591	M614T15	614.412	614.374	614.449	14.6292	14.5884	14.6996	22	1	1	2	0	2	2	5	8	0	1	0	0		3.15807e-06	1.99601e-07	200019	112836	129816	88221.6	135583	190702	235728	262231	138435	109282	75621.4	80430.4	69453.9	51116	102896	23234.8	67995.1	67902.8	101074	58959.3	26014.7	71691.9	27790.4	52602.3	51778	0
808	M614T16	614.416	614.376	614.445	16.0283	15.9199	16.543	62	5	6	6	5	7	5	0	0	8	6	7	6		3.36864e-05	1.55305e-06	277633	180291	234063	167754	330940	204493	145993	149725	352307	217265	228490	185486	88752.5	75583.9	95862.5	30200.3	115320	35293.9	66370.7	35169.4	91155	73575.4	97920.5	39722.3	71972	0
1362	M614T7	614.118	614.097	614.168	6.66328	6.56939	6.91625	47	5	4	4	5	4	5	3	3	3	3	4	4		0.0116935	0.00032109	173592	155705	151598	297952	132991	165612	149687	185179	167932	174098	131499	230142	72818.6	62271.3	66856.8	106173	66602.4	66005.3	56248.6	96681.5	58612	51884.9	41804	74682.1	37401	0
564	M615T10	615.25	615.244	615.278	10.3164	10.2044	10.5464	22	0	1	5	5	0	2	0	0	0	1	3	5		2.03362e-06	1.34833e-07	245086	295953	259393	443894	164359	209477	202221	188853	159253	189659	180546	474135	45853.7	87776.4	26098.4	164125	123907	111521	57970.4	109788	56310	78379.9	41100.5	112033	49156	0
1050	M615T4	615.199	615.189	615.237	4.19626	4.12912	4.23446	22	2	2	2	1	0	0	6	7	1	1	0	0		0.000362584	1.28336e-05	120941	138072	106478	92244	79869	81570.1	198053	222975	70242.1	74692.1	68155.2	111951	79477.5	110459	64920	102723	31526.1	36705.9	59286.1	98084.4	42912.2	49466.7	29899.4	56311.9	30012	0
1264	M617T8	617.106	617.089	617.141	7.53654	7.47101	7.59272	35	1	2	1	6	2	2	0	3	6	5	3	4		0.0037016	0.000109554	77829.3	111127	94885.7	231872	106317	127881	114888	111210	152820	161396	120535	195330	57042.4	52541	55419.3	85001.2	69366	72644.4	23321.2	54473.3	71010	65689.2	43580.5	64240.8	33276	0
297	M618T11	618.173	618.135	618.223	10.943	10.8235	11.1304	10	0	0	0	4	0	0	0	2	0	0	0	4		2.07115e-08	2.58382e-09	35926.5	34723.8	31505.8	115636	20449.9	18339.5	25224.9	117656	24683.7	24327.4	13580.9	103098	15362.6	12254.1	9735.3	66521.6	15132.2	11229.6	24121.8	69326.4	9139.53	8654.65	7288.4	32725.3	29673	0
935	M618T13	618.473	618.402	618.537	12.625	12.4203	12.8666	19	5	1	2	0	4	1	0	0	4	1	0	1		0.000118648	4.73098e-06	207239	107152	97505.2	89692.1	107457	96729.3	79654.5	100383	199599	97481.1	77297.7	106154	61077.1	26660.1	14485.6	41110.4	47480.6	20568.8	23795.8	39660.4	52135.4	21682.2	25279.9	26572.8	45016	0
1040	M618T8	618.123	618.1	618.141	7.54871	7.47827	7.59272	12	0	0	1	4	1	1	0	0	2	1	1	1		0.000334582	1.19525e-05	18643.8	31508.4	29910.3	86634.1	29372.2	42013.2	19900.6	21343.9	38242.1	43632.1	40107.7	62658.7	10543.3	18509	19444.3	31561.3	26044.7	21023.5	10883.2	22937.8	34416.3	26611.8	18990.4	27794.6	10723	0
1442	M619T14	619.23	619.195	619.32	13.6906	13.5854	14.321	23	0	0	1	3	1	2	0	2	2	2	3	4		0.0421271	0.0010911	158257	203758	211761	351241	124974	197199	209717	296302	201076	237126	206471	299836	35506.6	54434.2	89671.3	118140	106285	139308	124593	173646	86211.2	74393	129168	193545	41637	0
379	M619T19	619.446	619.431	619.468	19.3211	19.0665	19.4689	19	1	0	3	0	1	2	0	0	1	5	5	1		1.08321e-07	1.05826e-08	149870	173795	176660	68178.5	155284	174426	147005	71880	166178	200291	164413	68677.4	29235.9	21425.5	33396.4	33538.1	39620.3	13365.3	28132.9	26160.9	17765.2	28341.6	19862.1	58284.4	12991	0
106	M620T10	620.194	620.18	620.205	9.82434	9.77247	9.92209	7	0	0	0	0	0	0	0	7	0	0	0	0		2.01011e-10	6.87646e-11	66360.7	67155.1	62426.9	148446	52795.6	81438.3	97462.8	576015	57579	58277.6	40536	124918	12605.1	10837.8	8062.47	46945.9	18543.8	26097.2	31874.5	287753	9144.64	10895.1	9031.81	55921.6	74699	0
1529	M620T15	620.351	620.348	620.382	14.9244	14.7392	14.9707	18	1	1	0	1	1	5	2	2	0	0	2	3		0.1758	0.00429135	79096.8	84994	76798.1	58855.2	87981.4	115122	91385.9	116102	78847.5	81989.3	75909.1	98387.3	62962.6	51957.9	48370.7	52232.6	45313.3	46927.9	52572	23551.8	50422	33856.1	44908.9	52853.5	14744	0
126	M620T19	620.492	620.476	620.519	19.3855	19.2443	19.5392	33	1	1	2	0	7	4	1	0	6	4	7	0		3.68484e-10	1.0508e-10	65413.4	70682.6	72906.3	12554.1	84502.8	70851	50210.9	8218.08	81431.7	89594.3	71335.4	9332.11	16130.5	12678.6	18198.1	8094.66	21697.9	8453.31	16220.9	5773.84	10992.9	18814.7	9864.02	7427.4	7086	0
840	M621T15	621.203	621.197	621.249	14.9747	14.8171	15.0177	94	6	8	8	8	8	8	8	8	8	8	8	8		4.45703e-05	1.98496e-06	8.64557e+06	7.97557e+06	6.51526e+06	7.26351e+06	6.99115e+06	9.70354e+06	8.11369e+06	8.07067e+06	8.52634e+06	7.30677e+06	5.65887e+06	7.86175e+06	1.83106e+06	1.54084e+06	1.51549e+06	791157	1.91404e+06	368710	726556	390034	1.02875e+06	1.27073e+06	1.18126e+06	1.0163e+06	1042251	0
720	M622T15	622.208	622.187	622.248	14.9721	14.8171	15.0177	94	6	8	8	8	8	8	8	8	8	8	8	8		1.44477e-05	7.45892e-07	3.89867e+06	3.52856e+06	2.74516e+06	2.98006e+06	3.10473e+06	4.27114e+06	3.56553e+06	3.45902e+06	3.71768e+06	3.18523e+06	2401647	3.33431e+06	743766	673247	682319	435726	839630	206369	331229	221101	501254	548422	584191	446642	448507	0
1273	M623T11	623.134	623.1	623.153	10.8879	10.6557	11.3582	67	5	6	6	6	5	5	3	4	7	6	7	7		0.00449124	0.000131501	232510	233870	220366	503625	176052	189280	87185.7	115504	233318	215021	185360	555618	138571	165150	148891	350309	182873	152437	76780	128184	133547	145599	101352	296078	138469	0
1252	M623T14	623.206	623.196	623.23	13.7423	13.7068	13.8497	19	1	2	1	0	1	0	2	5	1	1	1	4		0.00336859	0.000100434	755646	843282	689874	743222	533418	773302	811121	1.11627e+06	660049	673584	638801	1.17232e+06	259002	219107	179281	295951	202578	213469	142822	333552	206844	193602	339179	523345	130151	0
1123	M623T15	623.216	623.201	623.25	15.0738	14.9427	15.1508	94	6	8	8	8	8	8	8	8	8	8	8	8		0.000680485	2.25789e-05	3.5738e+06	5.21539e+06	4.55019e+06	7.90856e+06	3.26369e+06	6.36545e+06	4513935	5.53285e+06	4.33829e+06	4.46627e+06	4.40532e+06	7.01831e+06	1.08191e+06	1.70959e+06	868112	2.84659e+06	1.17746e+06	1.48567e+06	1.20697e+06	1.99493e+06	896916	1.09814e+06	2.05525e+06	4.01945e+06	1456442	0
804	M623T17	623.338	623.313	623.351	16.9197	16.8334	17.0232	21	0	0	1	1	3	0	0	0	4	4	4	4		3.21581e-05	1.49249e-06	102990	58227.9	72584.2	102924	148952	98280.4	76641.2	89654.7	200815	137082	121017	172914	29715	21752.2	38036.1	45778	54271.7	28631.3	38020.2	19077.5	72120.4	69102.5	58024.8	97680.6	43358	0
1307	M624T11	624.145	624.115	624.154	10.8501	10.6557	11.3582	55	5	5	6	4	4	4	0	1	7	6	6	7		0.00624866	0.000178755	85128.5	84875.6	76701.9	162784	68775.7	58529.7	19636	32955.3	88790	79615.5	70052.1	207982	55816.1	64766.7	56388.7	148138	72076.9	62859.1	20309.2	42416.2	53276	56835.1	38082.8	116171	52185	0
1278	M624T14	624.216	624.15	624.25	13.7568	13.5753	13.8497	27	2	2	1	1	2	1	3	5	1	1	3	5		0.00481142	0.000140267	347653	379716	305302	277144	219896	339946	303099	483114	287647	258514	230179	494550	116895	104509	83284.2	133499	95387.5	152214	130999	165821	88338.2	104127	179692	240604	59605	0
1134	M624T15	624.227	624.202	624.251	15.0812	14.9427	15.1633	94	6	8	8	8	8	8	8	8	8	8	8	8		0.000745656	2.45777e-05	1261802	1.93721e+06	1.71125e+06	3.07873e+06	1.18851e+06	2.3581e+06	1.65654e+06	2.07491e+06	1.58204e+06	1.62764e+06	1.69009e+06	2.75435e+06	456952	716822	380193	1.19722e+06	499832	619985	460857	802374	363106	427252	842394	1.66572e+06	541825	0
970	M625T10	625.2	625.199	625.208	9.6305	9.53339	9.76173	11	1	1	0	5	1	0	0	0	1	1	0	1		0.000162085	6.23562e-06	282341	296510	163563	669293	248869	173641	141365	247343	231929	223779	129960	342297	162165	261803	114460	417432	146843	87482.7	81743	110427	119907	135596	77229.1	190060	100469	0
413	M625T14	625.236	625.203	625.266	13.8448	13.3377	13.8669	19	2	1	1	0	1	1	6	4	0	0	0	3		1.9857e-07	1.78517e-08	508967	440213	390433	363561	334140	512619	619427	693999	320948	310361	288601	421993	172403	145478	113310	113962	147501	104482	71132.9	155491	59273.6	72895.9	50201.2	133084	108574	0
1165	M625T15	625.235	625.21	625.351	15.0914	14.6376	15.5579	49	0	3	5	7	2	5	3	3	5	7	4	5		0.00114711	3.68258e-05	356736	514924	531160	812027	334075	618356	400349	586546	429693	373210	472601	773540	99427.2	162236	164968	292006	110402	146713	157080	194630	93179.9	119003	254833	450704	128423	0
908	M625T7	625.102	625.096	625.149	7.00517	6.92853	7.05009	94	6	8	8	8	8	8	8	8	8	8	8	8		9.84212e-05	4.03099e-06	3806630	4.37534e+06	3.40609e+06	6.25773e+06	3.76278e+06	6.50852e+06	5.74252e+06	4.5711e+06	5.10048e+06	5.302e+06	4.10077e+06	5.81091e+06	663293	853718	766504	1.8052e+06	1.30004e+06	1.44865e+06	1.25325e+06	1.58666e+06	1.33201e+06	1.44878e+06	1.22279e+06	1.51288e+06	841460	0
517	M625T8	625.105	625.1	625.151	7.76151	7.70916	7.80311	94	6	8	8	8	8	8	8	8	8	8	8	8		1.15905e-06	8.34929e-08	1660200	2.08544e+06	1.336e+06	5.27906e+06	2.20488e+06	3.49497e+06	2.55646e+06	2.96083e+06	3.28015e+06	3.79928e+06	2.18595e+06	5.55546e+06	595327	637663	383789	1.42058e+06	1.27383e+06	1.19625e+06	895424	1.53559e+06	910775	796876	732493	2.68444e+06	704011	0
905	M626T7	626.108	626.094	626.151	7.00558	6.93845	7.05009	94	6	8	8	8	8	8	8	8	8	8	8	8		9.43705e-05	3.88622e-06	1.22357e+06	1.33883e+06	1.04717e+06	1.95919e+06	1.21098e+06	2.01926e+06	1.77147e+06	1.44844e+06	1633833	1.61163e+06	1.28424e+06	1.80643e+06	202465	254699	230548	536604	426399	463185	401263	481336	403718	419347	414276	447836	265151	0
506	M626T8_1	626.121	626.097	626.258	7.76184	7.69623	8.2857	117	6	8	7	8	8	8	8	7	8	8	8	8		9.72295e-07	7.18839e-08	536289	656691	431883	1.68485e+06	726014	1.09957e+06	808977	963973	1.07157e+06	1.22369e+06	707686	1.77843e+06	193540	199800	111676	434228	415299	371903	261535	490828	296005	260707	242999	834366	229106	0
576	M626T8_2	626.277	626.26	626.319	8.21356	8.16555	8.27024	57	5	6	8	5	6	2	5	6	5	3	3	3		2.66801e-06	1.72e-07	177539	229448	217766	535622	202792	271835	284111	292540	236524	266884	237771	504754	63780.4	60148.9	68745.8	143039	31865.6	72882.1	100067	104809	49160.3	32334.3	42653.5	174658	77876	0
612	M627T15	627.279	627.234	627.319	14.6893	14.6096	14.7649	79	6	8	8	4	6	8	6	6	8	8	7	4		4.1712e-06	2.54157e-07	451888	500586	384149	291372	343021	651538	473338	350148	527196	371401	279493	292552	177222	93384.6	88343.6	80868.3	173324	183439	146635	78644.3	113817	98371.8	87838.8	70868.4	126861	0
1055	M627T5	627.096	627.045	627.125	5.09644	4.49641	5.19505	91	5	8	8	8	7	7	7	8	8	8	8	8		0.000370775	1.30883e-05	336949	517110	495749	1.4168e+06	438074	671730	638232	587673	739668	936287	819711	975776	146893	305182	336501	710257	233837	583721	428672	320670	417429	467078	474012	215130	218601	0
697	M627T7	627.118	627.1	627.154	7.00516	6.92641	7.05009	81	5	8	6	5	8	8	8	6	8	7	6	6		1.26589e-05	6.68389e-07	344487	379329	292512	558950	341865	554740	496886	419120	448665	456217	350474	509675	54998.8	64934.8	55242.4	136285	106657	116819	94483	128370	110253	110730	94485.4	113399	69571	0
498	M627T8	627.128	627.109	627.239	7.76326	7.71769	8.22414	42	0	2	0	7	4	4	2	4	5	5	1	6		8.70368e-07	6.5344e-08	159230	203040	140386	500200	199367	316763	240150	278075	319288	352231	206981	527245	48242.3	57151.8	28855.1	114135	117333	103201	76273.3	145161	89759.3	72948.3	65984	246044	60637	0
689	M628T15	628.286	628.25	628.32	14.6886	14.6055	14.7482	68	5	8	7	4	6	8	5	2	8	7	6	2		1.12796e-05	6.06179e-07	170901	194391	134149	109946	140813	249596	177344	136905	219070	143374	105850	103720	78595.8	42683.1	41795.2	38118.4	79953.8	77275.5	52109.8	41670.3	48996.1	35816.9	33581.9	41529.8	53097	0
1024	M628T5	628.087	628.05	628.14	5.09957	5.02501	5.19505	83	4	6	8	8	7	7	7	6	6	8	8	8		0.000271347	9.90313e-06	112496	172005	165000	469975	152945	219532	209653	196829	236117	302696	269294	320299	50683.1	97390.9	103757	237315	73949	181786	123799	104228	120662	145876	151305	58251.4	73178	0
1032	M628T7	628.147	628.124	628.152	7.00411	6.963	7.04373	13	0	0	0	1	1	4	3	1	1	1	1	0		0.000306832	1.1063e-05	57704.7	66492	49872.1	109896	59066.9	114336	85735	81983.7	66742.6	89380.6	76810.6	113225	23275.8	28782.9	21848.5	54587.2	31796.2	22570.9	42261.2	29778	40748.5	38349.1	28228.7	27471.7	15869	0
1127	M629T17	629.405	629.389	629.444	16.9784	16.8147	17.0362	37	4	2	5	0	4	4	4	2	5	1	5	1		0.000699157	2.31481e-05	432021	192917	334063	104553	448606	398258	402950	334009	372590	194056	227656	137851	252286	137791	209141	60172.7	353866	75458.2	250476	187764	163235	138852	137045	107224	138711	0
1416	M629T7	629.084	629.048	629.174	6.68688	6.59485	6.90398	94	6	8	8	8	8	8	8	8	8	8	8	8		0.0289528	0.000764116	1.26261e+06	1.12011e+06	648853	1.45868e+06	966328	842721	1.12163e+06	1.29066e+06	767540	949390	564616	1.07836e+06	1.06699e+06	595453	246611	711607	448046	436953	384638	604474	350294	436751	444991	461783	268322	0
1315	M630T17	630.414	630.383	630.451	16.9817	16.6522	17.0362	34	3	1	4	1	4	4	4	2	4	1	5	1		0.00685663	0.000194677	189629	94196.8	149218	101766	199430	178846	180350	147140	169649	93751.7	105674	67640.6	108954	52663.7	86843.6	102679	154385	29626.5	109524	76289.1	73654.6	59158.3	60038.6	42150.8	67975	0
1407	M630T7	630.085	630.05	630.244	6.68655	6.63814	6.95312	89	6	8	8	8	6	7	8	8	8	7	7	8		0.0242439	0.000644208	381332	325620	196852	426077	308896	257156	345409	403527	230331	293970	179531	345586	318193	184638	79928.9	189698	151359	118994	116506	173103	104459	132755	134455	133332	84052	0
939	M631T17	631.428	631.4	631.463	16.5904	16.4384	16.6345	38	3	1	4	0	5	8	6	4	3	1	3	0		0.0001199	4.77307e-06	330178	176995	270313	148505	361167	451969	485438	415244	286925	215045	225677	126977	152214	100529	146541	32919.9	299942	61543.3	305263	216539	99124.2	144366	111469	66371.6	135728	0
1490	M631T7	631.088	631.05	631.129	6.69225	6.61729	6.72505	61	4	6	5	6	6	5	5	6	6	4	2	6		0.0822914	0.00206606	221679	199622	124604	222326	167292	146361	182691	221713	132079	168464	111044	188217	165453	90130.6	41180.8	116618	85997.6	62770.5	63119	99516.5	56767.5	62311.9	70280.9	75777.7	42062	0
1108	M631T8	631.15	631.129	631.207	7.9266	7.88107	7.95335	49	1	2	2	8	2	5	3	5	5	6	5	5		0.000559183	1.88526e-05	179991	190735	203123	578773	168063	221985	254369	320313	282979	393099	284569	482405	105414	48995.2	83539.5	299977	83311.2	92629.3	115698	170978	149044	267055	142203	296598	183924	0
911	M632T17	632.446	632.425	632.46	16.5865	16.4384	16.6345	36	3	0	4	0	3	8	5	4	3	3	3	0		0.000100496	4.10453e-06	136613	83338	119373	66673.5	158187	188360	202491	176359	128320	91048.7	94633.3	56445.4	58655.3	40189.3	62280	12567	115293	32915.4	125793	86777	39016	59044	45178.7	26916.8	56658	0
937	M632T8	632.161	632.145	632.184	7.92999	7.89152	7.95335	36	0	0	1	8	2	2	3	4	3	5	3	5		0.000119072	4.74523e-06	81034.8	85880	89520.5	233185	73427	94432.1	113720	138445	125455	156827	111912	187050	31072.9	21004.8	26865.3	106957	27268.3	28383.2	39061.3	64589.7	53895.9	97002.5	49582.6	92953	64692	0
790	M633T7	633.091	633.069	633.107	7.00891	6.95312	7.04115	19	0	0	0	4	2	0	0	0	2	4	4	3		2.93111e-05	1.38131e-06	83317.4	93630.1	84353.7	302052	130767	91460.1	75844.1	99866.1	150723	189668	119219	231693	17123.7	12243.3	11867.6	90755.7	100765	37618.8	22132	47720.9	100278	105308	60380.3	119166	57119	0
1356	M633T8	633.074	633.04	633.127	7.55205	7.46088	7.6335	30	3	2	0	2	3	2	1	4	4	4	1	4		0.0110179	0.000303755	121985	172716	95782.3	268815	132526	157977	160876	163700	140535	189715	104266	162811	55434.7	105260	38751	100570	26831.1	83531.5	64442.9	53753.1	91464.1	95862.1	44658.8	67378.8	36165	0
432	M633T9	633.267	633.253	633.273	9.32427	9.2508	9.37226	9	0	1	0	4	0	0	0	1	0	0	0	3		2.60412e-07	2.24462e-08	191050	207554	230624	305323	185704	176176	213846	275384	158635	167332	177402	336472	33558.9	44826.3	16853.7	55213.4	68530.6	43927.5	34656.8	107464	30922	26397.6	31286	78755.3	42450	0
1302	M635T15	635.239	635.205	635.27	14.9369	14.7941	15.2414	94	6	8	8	8	8	8	8	8	8	8	8	8		0.00603132	0.000173023	1.37384e+06	1.10755e+06	786520	1.04977e+06	1.11059e+06	1.41803e+06	1.16546e+06	1.18446e+06	1.24594e+06	864592	707600	1.01443e+06	615221	481476	350133	530020	652011	179527	194029	419621	264017	333659	337136	280081	261617	0
225	M635T19	635.425	635.366	635.477	19.4572	19.3246	19.5278	17	1	2	1	0	3	2	0	0	2	4	2	0		3.27936e-09	5.39966e-10	133768	164523	112384	21640.1	180302	139516	138195	16771.9	145999	162512	111886	10584.6	61143.1	28855	48323.5	20513.1	50490	32553.8	29638.4	32120.1	41832.9	22951	38247.8	17662.7	13348	0
956	M636T14	636.35	636.35	636.353	14.251	14.1838	14.291	12	0	0	0	1	0	4	3	3	0	0	0	1		0.000140374	5.47908e-06	53575.7	45402.9	60942	63370	55804.7	81881.6	86306.9	92985.1	57128.4	45785.3	47886.9	63910.4	11301.3	20001.3	13909.2	21949.9	22105.7	28811.5	17146.6	26631.1	15322	12372.8	15133.2	15024.6	16849	0
1258	M636T15	636.249	636.219	636.272	14.9366	14.7941	15.2544	94	6	8	8	8	8	8	8	8	8	8	8	8		0.00350777	0.00010425	602502	470810	334343	460373	495096	617440	498144	529548	596226	371888	305236	444994	249241	204030	150915	236360	281699	75415.6	73605.2	203044	159124	116402	151355	123148	117218	0
243	M636T19	636.473	636.421	636.5	19.4224	19.1858	19.526	24	2	5	1	0	4	3	1	1	2	3	2	0		5.36483e-09	8.14128e-10	71574.1	77302.4	57707.8	19427.4	87288.7	69114.2	73118.9	24290.1	73500.5	79465.4	56283.3	12964.3	31451.6	11196.1	20014	9271.29	19750.3	13637	14827.4	15911.7	19054.6	10680	15806.8	7209.18	6357	0
788	M637T13	637.307	637.291	637.337	13.4116	13.3363	13.4616	69	3	4	7	4	6	6	8	1	7	8	8	7		2.8511e-05	1.34944e-06	197724	188511	259166	176829	215268	230739	291299	142378	286627	340751	498187	254117	51411.1	41252.2	114769	41829.8	97859	95079.5	111739	45959.3	87276.9	127155	185386	102881	139878	0
928	M637T14	637.205	637.194	637.253	14.2562	14.2165	14.2928	94	6	8	8	8	8	8	8	8	8	8	8	8		0.000113581	4.5591e-06	1.72913e+06	1807776	1.4361e+06	2.37036e+06	1.46882e+06	2.49259e+06	1.78188e+06	2.87842e+06	2.07033e+06	1.69885e+06	1.31698e+06	2.95003e+06	651781	567312	340347	977297	604671	543771	289876	800040	1.32439e+06	649131	654236	786230	472600	0
1538	M637T16	637.248	637.221	637.278	15.8695	15.3446	15.9316	70	5	7	7	6	6	5	6	5	5	7	8	3		0.198136	0.00481654	562224	828140	653676	887346	523253	911570	692793	841618	515985	647903	655067	711906	159193	357655	240190	409429	321698	403559	292283	384719	234282	229417	381378	714050	234092	0
438	M637T19	637.423	637.404	637.436	18.6442	18.5721	18.6914	10	3	0	0	0	4	1	0	0	2	0	0	0		2.74918e-07	2.34808e-08	94277.8	17103.5	44621.6	11925.9	112872	45302.1	22770.5	14661.6	74248.7	27814.9	41789.9	6675.57	73254.3	11881.7	22859.3	9443.21	61775.1	27045.8	21293.7	12182.8	32236.6	11923.7	23199.2	7476.51	30520	0
922	M638T13	638.336	638.315	638.356	13.4292	13.3849	13.4616	33	0	1	6	0	2	2	2	0	4	6	8	2		0.000109848	4.43103e-06	48859	60106.8	92497.4	55206.9	88583.4	87361.8	125388	60932.2	104841	117060	198074	92325.8	21871.5	29146.8	43988.6	17231.4	39142	45347.6	43845.3	8431.72	54769	62680.8	74902.7	42270.2	53462	0
1016	M638T14	638.21	638.193	638.251	14.2547	14.2165	14.2928	94	6	8	8	8	8	8	8	8	8	8	8	8		0.000250849	9.23641e-06	857987	872304	637304	1.0377e+06	706252	1.11564e+06	781071	1.26044e+06	1.01893e+06	786647	579784	1.26154e+06	288832	235124	152989	445469	271750	223402	121528	352517	588579	279305	291187	342150	209039	0
1526	M638T16	638.251	638.23	638.337	15.8627	15.2691	15.9316	73	5	7	7	8	4	6	5	6	5	7	8	5		0.156744	0.00383982	243318	353323	275568	411502	229704	400089	271202	383078	228785	286526	280729	303926	79071.8	147452	91311	176503	119405	170627	91238.8	197304	103068	104833	158511	327918	116920	0
1382	M639T11	639.127	639.095	639.194	10.8804	10.6557	11.5255	47	5	5	3	6	4	3	2	5	5	2	0	7		0.0172045	0.000464398	140440	123552	62954.9	343328	116406	71346.9	58386.1	114012	86334.5	58356.8	48644.6	327190	91373.7	90596.8	63561.3	258495	137922	57548.8	53109.3	101784	63938.8	54951.4	22625.7	162598	75841	0
1420	M639T15	639.227	639.203	639.318	15.2501	14.6324	15.3103	98	6	8	8	8	8	8	8	8	8	8	8	8		0.0313485	0.000824496	1.97739e+06	2.01995e+06	1.69358e+06	1.72251e+06	1.17347e+06	1.87767e+06	1.56733e+06	1.98884e+06	1.62986e+06	987219	1120044	1.66815e+06	512391	837734	792053	751978	527991	532350	645896	817954	523227	423878	498676	931455	440235	0
107	M639T20	639.442	639.412	639.457	19.5201	19.1878	19.6203	37	6	0	2	0	7	4	3	2	7	2	4	0		2.07429e-10	7.01441e-11	304957	43711.7	83089.7	0	294611	127230	84095.2	35762.1	351199	90850.7	99426.2	0	153583	32528.6	41604.1	0	129792	25398.4	68627.8	68688	149419	42818.9	62627.8	0	53205	0
1415	M640T11	640.133	640.116	640.197	10.9083	10.6438	11.1922	27	3	3	1	5	2	2	0	2	2	0	0	7		0.0282596	0.000746567	38212.3	35139.3	12241.8	128580	41208.2	20088.2	16900.8	27784.5	22208.8	9111.96	10438.7	112769	41542.9	39946.5	21236.7	99766.3	59843.8	17910.3	22038.8	31854.5	22363.4	10023.5	11159.7	67897.4	30941	0
1422	M640T15	640.239	640.207	640.35	15.255	14.6196	15.3103	96	6	8	8	8	8	8	8	8	8	8	8	8		0.0328384	0.000861841	826989	839397	719396	709885	489279	791583	651444	854548	690517	418421	462563	691697	213906	342734	332107	318439	227492	229262	259225	370995	228901	178962	210454	382173	183093	0
10	M640T20	640.454	640.439	640.479	19.5396	19.3772	19.6073	29	6	0	1	0	7	2	1	0	6	2	4	0		3.51423e-12	1.02836e-11	157044	25568.4	41759.2	0	143757	68528.9	44246.2	0	170429	45271.7	50732.3	0	66231.4	16254.9	22027.5	0	54159.9	14136.7	32247.6	0	66861.8	19327.4	32248.7	0	24131	0
247	M641T10	641.119	641.101	641.153	9.84039	9.77207	10.4031	15	0	1	1	0	1	1	4	6	0	0	0	1		6.01915e-09	8.94518e-10	228061	292506	254293	451546	258248	603331	1.00069e+06	1.30077e+06	196914	260504	176631	462235	96784.1	153810	134891	181697	134494	228380	534315	492502	63361.4	155883	91560.7	225721	153733	0
805	M641T13	641.249	641.227	641.302	12.6915	12.6563	13.3555	94	6	8	8	8	7	8	8	8	8	8	8	8		3.21965e-05	1.49397e-06	772951	902665	870889	871864	585595	1.00176e+06	1.05185e+06	1.12323e+06	694234	725940	743535	993193	218370	149163	157208	324808	223918	161239	153624	177157	201487	164819	104056	270037	161836	0
[truncated: 290 more rows]
[truncated: 94 more columns]

## Sheet: MTBA_input T0
name	O3_T0_1	O3_T0_2	O3_T0_3	O3_T0_4	O3_T0_5	O3_T0_6	MS_T0_1	MS_T0_2	MS_T0_3	MS_T0_4	MS_T0_5	MS_T0_6	MS_T0_7	MS_T0_8	CTL_T0_1	CTL_T0_2	CTL_T0_3	CTL_T0_4	CTL_T0_5	CTL_T0_6	CTL_T0_7	CTL_T0_8
Treatment	O3	O3	O3	O3	O3	O3	MS	MS	MS	MS	MS	MS	MS	MS	CTL	CTL	CTL	CTL	CTL	CTL	CTL	CTL
[truncated: 1,593 more rows]

## Sheet: MTBA_ANOVA_output T0
	f.value	p.value	-Log10(p)	FDR	Fisher's LSD
[truncated: 2 more rows]

## Sheet: MTBA_input T1
Name	O3_T1_1	O3_T1_2	O3_T1_3	O3_T1_4	O3_T1_5	O3_T1_6	O3_T1_7	O3_T1_8	MS_T1_1	MS_T1_2	MS_T1_3	MS_T1_4	MS_T1_5	MS_T1_6	MS_T1_7	MS_T1_8	CTL_T1_1	CTL_T1_2	CTL_T1_3	CTL_T1_4	CTL_T1_5	CTL_T1_6	CTL_T1_7	CTL_T1_8
[truncated: 1,078 more rows]

[truncated: 6 more sheets: MTBA_ANOVA_output T1, MTBA_input T2, MTBA_ANOVA_output T2, MTBA_input T3, MTBA_ANOVA_output T3, Identified DAMFs with InChiKey]
